# Supplementary material for: High-Throughput Sequencing Reveals the Regulatory Networks of Transcriptome and Small RNAs During the Defense Against Marssonina brunnea in Poplar
Source: Front Plant Sci. 2021 Sep 8;12:719549. doi: 10.3389/fpls.2021.719549 (PMC8456019; doi:10.3389/fpls.2021.719549)
Supplement: Supplementary file 2 [file Table_2.XLSX]

## Sheet: Sheet1
Table S2 Normalized gene expression value (FPKM) of transcriptome
Gene_ID	Mb_24h_1:fpkm	Mb_24h_2:fpkm	Mb_24h_3:fpkm	Mb_6h_1:fpkm	Mb_6h_2:fpkm	Mb_6h_3:fpkm	Mk_24h_1:fpkm	Mk_24h_2:fpkm	Mk_24h_3:fpkm	Mk_6h_1:fpkm	Mk_6h_2:fpkm	Mk_6h_3:fpkm
Podel.01G000100.v2.1	0	0.730977	0.879269	1.22223	0.780785	1.01735	1.01546	0.816769	0.391169	0.77606	0.955054	1.44324
Podel.01G000200.v2.1	2.64082	4.13002	1.98715	3.58068	3.43112	3.06561	1.78496	2.051	3.19237	1.70518	1.19912	2.3298
Podel.01G000300.v2.1	7.80336	6.76356	9.62131	11.2544	8.69025	8.62202	7.51668	5.47636	5.14059	11.1353	9.42602	10.5062
Podel.01G000400.v2.1	17.1316	20.1791	20.778	18.0201	16.6033	18.0622	22.7401	21.2211	18.4511	19.3833	16.2473	15.1139
Podel.01G000500.v2.1	17.3658	16.3307	19.9853	11.971	15.0735	16.7994	18.741	13.8839	18.6181	12.3439	13.5443	15.2204
Podel.01G000600.v2.1	0	0	0	0	0	0	0	0	0	0	0	0
Podel.01G000700.v2.1	0	0	0	0	0.0398144	0	0	0	0	0	0	0
Podel.01G000800.v2.1	61.2806	59.512	65.4368	57.5298	60.4804	66.4122	56.9555	55.6999	60.6973	55.6082	50.122	53.7449
Podel.01G000900.v2.1	0.194268	0.202547	0.194909	0.516065	0.386335	0.177192	0.305493	0.323312	0.216778	0.337918	0.378052	0.375422
Podel.01G001000.v2.1	89.5503	90.2006	88.7661	81.2055	86.4168	82.8517	74.6377	80.2357	72.5217	102.826	93.527	90.1025
Podel.01G001100.v2.1	0.407991	0.773412	1.1908	1.85356	3.09792	2.54032	1.89097	1.16665	2.27633	2.09384	0.808398	2.74863
Podel.01G001200.v2.1	0.154574	0.128929	0.0930506	0.323363	0.172142	0.322989	0.107464	0.288122	0.137988	0.307981	0.0336903	0.400017
Podel.01G001300.v2.1	0	0	0	0.132291	0	0	0	0	0	0	0	0
Podel.01G001400.v2.1	32.962	28.3751	30.0248	19.1542	16.7844	18.3139	25.3784	28.7369	23.5328	14.8825	16.8971	16.3893
Podel.01G001500.v2.1	1.27304	1.54336	1.57427	2.06445	1.51664	2.06207	1.06343	1.0347	1.09019	2.03179	2.12939	1.35818
Podel.01G001600.v2.1	8.24516	8.34693	8.51253	11.2826	9.80429	7.71891	7.42724	6.19706	8.45855	13.3956	12.6375	13.1716
Podel.01G001700.v2.1	0.202103	0	1.01385	0.234884	0.225073	0.469226	0.234178	0.941785	0.225521	0.671134	1.10124	0
Podel.01G001800.v2.1	37.9888	36.0893	40.4526	53.8135	51.0234	47.0476	33.6986	36.1101	28.9203	55.4896	60.7341	57.2491
Podel.01G001900.v2.1	15.3057	12.7176	13.9145	14.254	13.8074	12.6857	11.4231	13.5873	13.5739	10.8755	10.7071	13.2083
Podel.01G002000.v2.1	2.00517	1.19463	1.72438	1.90237	2.36978	2.1852	2.22856	2.19296	1.50689	2.76311	1.60544	1.54036
Podel.01G002100.v2.1	7.99863	8.33947	6.22348	7.77828	6.36265	6.06384	4.35031	7.79689	8.92542	9.93794	8.8946	4.8004
Podel.01G002200.v2.1	326.672	293.15	278.546	177.226	195.747	202.567	307.71	329.038	308.335	181.008	186.697	198.715
Podel.01G002300.v2.1	0.932053	0.728827	0	0.270808	0	0.270495	0	0	0	0	0	0.548187
Podel.01G002400.v2.1	5.47048	4.12524	5.66113	2.55911	3.25685	2.91561	3.22914	3.76769	2.72584	4.15116	3.9744	3.60194
Podel.01G002500.v2.1	1.77057	1.62884	1.14945	0.605223	1.62384	0.544072	0.603404	1.03134	0.581097	1.38344	1.58902	0.55131
Podel.01G002600.v2.1	152.407	135.748	127.937	178.177	195.099	173.871	131.573	130.308	112.532	175.097	181.845	193.126
Podel.01G002700.v2.1	0	0	0	0	0	0	0	0	0	0	0	0
Podel.01G002800.v2.1	0	0	0	0	0	0	0	0	0.64061	0	0	0
Podel.01G002900.v2.1	0.0312893	0	0.0627851	0	0	0	0	0	0.0698295	0.0346346	0	0
Podel.01G003000.v2.1	7.48458	7.45315	10.7582	9.30214	9.79815	9.36232	5.9468	6.3349	6.71554	11.5987	14.715	11.2477
Podel.01G003100.v2.1	4.52931	8.11064	6.21304	4.1041	3.10624	2.43585	10.3184	17.6183	13.3063	4.92858	6.49758	7.28437
Podel.01G003200.v2.1	0.426912	0.323712	0.389382	0.18042	0.172884	0.135159	0.224848	0.226065	0.129921	0.128879	0.126883	0.18261
Podel.01G003300.v2.1	5.10189	4.21651	4.55691	5.134	3.04874	3.32241	5.98368	6.52346	4.65163	3.85673	3.32239	4.75717
Podel.01G003400.v2.1	0.82669	0.484829	0.933095	0.840681	0.748026	0.539814	1.19736	1.02327	0.980133	0.972268	1.06983	0.243109
Podel.01G003500.v2.1	0	0	0	0	0	0	0	0	0.581606	2.8847	0	0
Podel.01G003600.v2.1	0.123019	1.92392	1.23425	0	0.685006	0	0.142543	0.429945	0.549094	0.408516	0.402191	0.144708
Podel.01G003700.v2.1	7.98157	7.28147	9.50939	6.95713	6.04926	4.69707	4.2388	6.58635	6.43239	5.09235	7.73166	4.62916
Podel.01G003800.v2.1	8.71929	9.80926	11.0614	7.39225	8.67727	7.6606	6.97082	7.96569	7.36373	8.71276	10.3396	8.10544
Podel.01G003900.v2.1	0	0	0.228408	0	0	0	0	0.265215	0	0	0	0
Podel.01G004000.v2.1	8.5511	8.44044	8.84053	7.81052	8.57158	9.38824	11.0584	9.7249	9.41481	8.66381	7.5366	8.54652
Podel.01G004100.v2.1	2.28036	2.33267	2.50372	2.60022	2.92286	2.34749	1.59533	2.20545	1.77641	4.00056	3.93861	3.39094
Podel.01G004200.v2.1	0	0	0	0	0	0	0	0	0	0	0	0
Podel.01G004300.v2.1	5.28968	2.49312	2.90802	3.62123	5.4874	4.20586	1.76319	3.96756	1.37458	8.42191	9.63394	7.92699
Podel.01G004400.v2.1	12.7119	12.3339	11.431	11.8169	11.7886	10.8762	16.042	12.5267	14.7548	11.8201	9.76502	10.6277
Podel.01G004500.v2.1	7.72882	7.28827	7.35919	7.15161	6.68842	6.00041	8.21389	7.85692	9.94272	7.02939	6.8669	6.31187
Podel.01G004600.v2.1	0.0766689	0.239808	0.307687	0.178209	0.0853826	0.267005	0.177673	0.178635	0.513315	0.339464	0.167104	0.360742
Podel.01G004700.v2.1	0	0.127997	0	0	0	0	0	0	0	0.135891	0.133787	0.144409
Podel.01G004800.v2.1	0.149668	0	0.450487	0.173944	0.0833395	0.0868718	0	0	0.0835052	0.0828351	0.163105	0.35211
Podel.01G004900.v2.1	37.5065	39.3811	44.0127	53.191	52.5436	54.7707	33.5796	39.7829	34.0635	45.5263	49.7801	47.7045
Podel.01G005000.v2.1	68.0048	59.5869	68.9529	58.0389	65.0623	61.6001	34.1058	46.6543	45.3774	73.945	82.7562	69.5302
Podel.01G005100.v2.1	0	0.150122	0.240769	0.11156	0.0534504	0	0	0	0.107113	0.0531269	0	0.112914
Podel.01G005200.v2.1	26.751	26.9695	23.8788	23.3958	24.8373	24.4468	30.1114	27.3604	23.6833	30.3074	26.5409	26.6925
Podel.01G005300.v2.1	0	0	0	0	0	0	0	0	0	0	0	0
Podel.01G005400.v2.1	6.11187	5.5578	4.28781	5.18053	4.50355	5.28124	6.38964	5.83535	3.99973	3.76416	4.20667	4.59472
Podel.01G005500.v2.1	0	0.103769	0.0998566	0.231343	0	0.231076	0.807268	0.347845	0.111061	0	0.108463	0
Podel.01G005600.v2.1	0.179512	0.561483	0	0.417256	0	0.625162	0	0	0.400623	0.198704	0	0.633479
Podel.01G005700.v2.1	0.622907	0.541208	0.624962	0.361971	0.80932	0.48207	0.641569	0.806304	0.463388	0.421364	0.490265	0.325656
Podel.01G005800.v2.1	13.0656	13.4547	10.971	13.5963	12.894	12.7872	11.2729	10.6782	11.3496	9.96802	11.7852	9.93079
Podel.01G005900.v2.1	1.53262	1.41355	1.53767	0.753587	0.656464	1.02643	1.22944	1.51078	0.526215	1.37023	1.28478	1.2481
Podel.01G006000.v2.1	0	0	0.0352957	0	0.0783559	0.0408385	0	0.0409835	0	0	0.0766758	0
Podel.01G006100.v2.1	15.8232	16.289	16.6278	14.061	13.1675	13.6966	11.6437	10.5419	12.05	16.5742	18.851	14.9373
Podel.01G006200.v2.1	0	0	0	0	0	0	0	0.127479	0	0	0	0
Podel.01G006300.v2.1	0.116965	0.0609747	0.234702	0.0339842	0.0325647	0.169725	0.0677642	0.30659	0.163147	0.0323677	0.223065	0.137586
Podel.01G006400.v2.1	0.408374	0.425775	0.204861	0	0.227394	0	0	1.42724	0.455692	0	0.222518	0
Podel.01G006500.v2.1	33.6067	34.2798	38.0388	23.8647	25.8741	24.9638	19.0484	29.5754	27.2794	23.3338	31.7318	25.3316
Podel.01G006600.v2.1	8.3269	7.5655	7.28024	2.55763	5.23278	4.97126	6.54715	11.5022	9.82269	3.68687	2.9816	5.66707
Podel.01G006700.v2.1	0.185811	0.193729	0.207138	0.119972	0.275906	0.2157	0.191378	0.168363	0.0691138	0.29709	0.247491	0.291427
Podel.01G006800.v2.1	0.988195	1.37374	0.915189	1.5313	1.35447	1.05891	1.11567	1.06267	1.41371	1.09385	1.71201	1.19222
Podel.01G006900.v2.1	0.262913	0.274116	0.351707	0	0.390393	0.101735	0	0.204192	0	0.291023	0.573033	0.309265
Podel.01G007000.v2.1	2.2608	1.6923	2.03561	1.07795	1.54938	1.21129	1.34338	1.82339	1.55246	1.73251	1.57933	1.2274
Podel.01G007100.v2.1	17.5756	18.2825	17.9167	18.8334	17.2387	20.8239	21.9997	21.0857	19.2522	14.0109	12.7836	13.9408
Podel.01G007200.v2.1	13.107	12.1471	12.858	11.5093	4.54118	9.1292	5.73737	10.8582	13.9757	7.73778	6.66572	6.50972
Podel.01G007300.v2.1	0.222624	0.0464221	0.357374	0.181113	0.347097	0.465182	0.23216	0.363094	0.12421	0.295711	0.218349	0.157124
Podel.01G007400.v2.1	0.0454095	0	0	0.10555	0	0.0527139	0.0263081	0.0793518	0	0	0	0.0534152
Podel.01G007500.v2.1	5.41377	6.70859	9.34954	5.59565	3.87936	5.84675	4.70473	5.58319	4.92693	3.38925	3.772	2.84482
Podel.01G007600.v2.1	0	0	0	0	0	0	0	0	0	0	0	0
Podel.01G007700.v2.1	2.57594	2.74539	4.3074	6.58626	5.67367	4.98383	5.43889	4.20129	3.25767	2.53453	1.7467	3.03008
Podel.01G007800.v2.1	0.164139	0.456356	0.439149	0.699462	0.0609314	0.95271	0.253585	0.191219	0.427368	0.847878	0.476999	0.193077
Podel.01G007900.v2.1	3.44089	3.63127	3.41015	4.87683	3.08427	4.43279	1.60452	2.44425	2.76263	5.57382	4.43574	3.99817
Podel.01G008000.v2.1	4.07278	4.77301	4.52968	7.88896	6.8914	6.12063	4.57282	3.89875	3.59348	10.8687	8.01667	6.87054
Podel.01G008100.v2.1	0	0	0	0	0	0	0	0	0	0	0	0
Podel.01G008200.v2.1	0	0	0	0	0	0	0	0	0	0	0	0
Podel.01G008300.v2.1	2.74503	2.74275	3.09834	1.92745	2.48382	1.65968	2.78309	2.39842	2.10587	2.21558	1.24644	2.489
Podel.01G008400.v2.1	0.406975	0.27002	0.296958	0.128996	0.535635	0.128847	0.128608	0.775829	0.165139	0.163813	0.201596	0.0870409
Podel.01G008500.v2.1	0.10823	0.169263	0	0	0	0	0.125407	0.063043	0	0.0599008	0	0
Podel.01G008600.v2.1	0.130733	0.0681522	0	0.0379846	0.109194	0	0.0378704	0.0761509	0.0364704	0.108533	0.213705	0
Podel.01G008700.v2.1	0.140635	0.073314	0	0	0	0	0	0.0409593	0.0392326	0.155671	0.191576	0
Podel.01G008800.v2.1	27.6067	26.5338	28.6516	29.2372	29.4005	22.412	19.1928	21.6396	23.8283	32.2177	34.548	28.1726
Podel.01G008900.v2.1	22.5524	23.6583	22.4475	26.2103	27.6138	25.2352	23.5092	21.9019	20.9122	31.5121	28.7742	26.4583
Podel.01G009000.v2.1	5.65311	6.14697	5.30663	4.96278	6.45774	5.57668	4.69485	5.00292	4.65665	6.25752	5.71114	6.73538
Podel.01G009100.v2.1	1.43523	0	0.575985	0	0.639339	0	0	0.334402	0	0	0.312815	0
Podel.01G009200.v2.1	0	0	0	0	0	0	0	0	0	0	0	0
Podel.01G009300.v2.1	0	0	0	0	0	0	0	0	0	0	0	0
Podel.01G009400.v2.1	5.86929	6.53194	7.67511	2.22267	0.807866	1.5311	3.89708	3.30356	6.10784	3.13891	2.4435	2.01691
Podel.01G009500.v2.1	3.79843	1.69727	1.90548	0.945972	0.604306	0.629919	4.40127	0.948236	4.84407	2.4026	1.47837	0.6383
Podel.01G009600.v2.1	33.9707	33.2602	32.1893	22.2168	23.255	22.4738	29.1336	29.4332	32.2005	16.7123	20.0362	21.6986
Podel.01G009700.v2.1	11.5289	8.01347	5.04202	7.90192	4.93817	5.14748	9.24829	5.51015	8.24666	4.58107	2.89937	3.12958
Podel.01G009800.v2.1	13.3901	13.6698	7.27688	7.45674	4.65997	6.80047	8.0808	6.49964	7.47078	5.55812	6.99207	3.93768
Podel.01G009900.v2.1	26.1542	23.2314	24.3298	14.9769	20.1484	16.9493	24.0528	24.331	20.7551	18.7616	12.5908	14.0385
Podel.01G010000.v2.1	1.74617	2.22515	2.53057	3.26959	2.59284	3.26581	2.81014	2.48631	2.8145	2.36239	1.6915	3.36632
Podel.01G010100.v2.1	0	0	0	0.0903874	0	0	0	0	0	0	0	0
Podel.01G010200.v2.1	35.9228	33.4088	34.1062	28.3764	31.6335	32.0837	33.8274	31.7636	36.8079	33.6012	27.4202	30.9379
Podel.01G010300.v2.1	24.4498	23.9389	20.9747	23.9899	24.3525	21.0955	27.0413	23.6081	25.5999	25.1232	21.2418	22.7288
Podel.01G010400.v2.1	2.68704	3.56971	3.43511	11.6856	6.61233	4.93046	2.86241	2.12056	1.98281	5.75677	14.0274	5.4039
Podel.01G010500.v2.1	0.148918	0.155264	0.0498032	0.0576908	0.276406	0.460994	0	0	0.110782	3.07701	0.540958	0.467127
Podel.01G010600.v2.1	0	0	0	0	0	0	0	0	0	0	0	0
Podel.01G010700.v2.1	0.497745	0.843303	1.8727	0.0723099	0.485027	0.505585	0.504648	0.942278	0.763701	0.550962	0.813646	1.31737
Podel.01G010800.v2.1	0.0857408	0	0	0	0	0.199065	0	0	0.287027	0.189816	0.0934382	0.100857
Podel.01G010900.v2.1	0	0	0	0.198437	0	0	0	0	0	0	0	0
Podel.01G011000.v2.1	0	0	0	0	0	0	0	0	0	0	0	0
Podel.01G011100.v2.1	1.85682	1.33096	2.09582	1.21387	1.16317	1.61663	4.16856	1.89277	2.58997	0.385378	1.51764	0.819069
Podel.01G011200.v2.1	2.11092	3.016	2.27476	11.6305	3.91805	8.98506	9.14959	4.91835	4.01308	3.54818	3.91924	4.87418
Podel.01G011300.v2.1	1.65399	1.3848	1.48345	7.45606	3.43277	5.41104	7.69499	4.35005	2.74049	3.71714	2.84027	4.48075
Podel.01G011400.v2.1	66.0535	69.3116	67.637	82.5013	72.4476	83.4676	84.8407	71.4262	72.6867	82.3669	76.5954	74.4967
Podel.01G011500.v2.1	16.5558	17.0418	19.0034	8.23453	11.9531	9.7723	11.5425	16.2633	11.6637	8.77466	12.079	8.00437
Podel.01G011600.v2.1	0.103697	0.108116	0.312117	0	0.346448	0.120377	0.120154	0.362415	0.115712	0.114784	0	0
Podel.01G011700.v2.1	4.15387	3.70321	2.77838	2.51876	3.95554	2.37608	1.32535	2.59492	2.35118	2.46558	2.88664	3.39909
Podel.01G011800.v2.1	2.09947	2.67536	1.97266	1.43302	1.33605	1.97296	1.46732	1.90232	1.85931	1.40174	1.99742	1.84241
Podel.01G011900.v2.1	0.66487	0.656717	0.526629	0	0.272792	0.162488	0.770388	1.50835	0.468573	0.464813	0.228808	0.411625
Podel.01G012000.v2.1	2.4481	2.92014	2.49781	6.05204	5.86856	4.07017	1.85102	2.19942	1.29643	8.10656	7.46103	6.07667
Podel.01G012100.v2.1	28.0816	30.625	24.4419	17.9245	16.5717	18.1437	28.0482	27.5681	29.2887	21.7045	18.1026	20.2996
Podel.01G012200.v2.1	2.10703	9.22664	7.39895	13.7132	7.03953	12.4744	41.9926	21.11	26.098	14.6935	13.7772	12.1447
Podel.01G012300.v2.1	0.500717	0.638065	1.00474	0.387955	0.557625	0.387507	1.41823	0.648139	0.807061	0.677418	0.545669	0.523549
Podel.01G012400.v2.1	0.848834	0.442502	1.56133	0.657676	0.157551	1.1496	0.491774	1.64812	0.631458	0.313196	0	0.998484
Podel.01G012500.v2.1	10.4207	9.92739	9.38907	8.07394	9.19302	8.58644	8.00232	8.23609	6.56647	12.8466	13.0485	9.75822
Podel.01G012600.v2.1	9.99789	10.6782	10.194	9.06891	8.14697	6.88818	7.72308	8.61714	7.98177	7.82775	9.83249	5.45
Podel.01G012700.v2.1	0.0394806	0.164652	0.0396109	0.0917687	0.219839	0.274988	0.137239	0.137982	0.220276	0.131105	0	0.0928822
Podel.01G012800.v2.1	9.00928	11.8533	8.35032	5.93333	4.87328	4.58181	9.59404	14.344	14.4096	10.7323	6.45189	5.09695
Podel.01G012900.v2.1	2.53925	2.18415	3.75775	2.21333	1.7674	1.76862	3.23646	5.1768	3.11681	4.07556	3.38983	2.01617
Podel.01G013000.v2.1	0.228972	0	0.229728	0	0.127498	0	0	0	0.127752	0.126727	0.124764	0
Podel.01G013100.v2.1	9.25229	10.8413	8.98474	16.6721	23.0182	18.2294	10.9666	11.5204	15.8654	30.2077	20.6284	28.8562
Podel.01G013200.v2.1	0.223798	0	0.561341	0.520195	0.747701	0.909291	0.259316	0	0	0.247725	0.365834	0
Podel.01G013300.v2.1	0.743969	0.517115	1.74166	2.99742	5.19209	3.39699	0.172408	0	0.553449	2.03133	3.08089	0.408395
Podel.01G013400.v2.1	1.78374	2.14904	2.90317	2.57981	2.1189	3.54314	4.5011	3.50955	2.47697	1.97445	2.20306	2.05159
Podel.01G013500.v2.1	5.17649	5.90739	5.35726	5.86096	6.82198	4.04628	4.31377	3.99154	5.1308	7.25682	6.83734	6.00187
Podel.01G013600.v2.1	23.6703	23.5179	23.4237	27.0118	26.4665	24.793	35.0583	27.8415	23.9596	34.4395	28.0045	28.6606
Podel.01G013700.v2.1	0	0	0	0	0	0	0	0	0	0	0	0
Podel.01G013800.v2.1	7.00271	5.44607	9.77505	7.95056	10.6277	10.6253	9.39293	8.82307	8.14324	9.99468	9.11411	11.3598
Podel.01G013900.v2.1	0.480766	0.455685	0.89893	0.228578	0.292041	0.532733	0.278533	0.585542	0.414547	0.387031	0.928781	0.0771172
Podel.01G014000.v2.1	0	0	0	0	0	0	0.0481457	0.0484064	0	0	0	0
Podel.01G014100.v2.1	0	0	0	0	0	0	0	0	0	0	0	0
Podel.01G014200.v2.1	0	0	0	0	0	0	0	0	0	0	0	0
Podel.01G014300.v2.1	0	0	0	0	0	0	0	0	0	0	0	0
Podel.01G014400.v2.1	0	0	0	0	0	0	0	0	0	0	0	0
Podel.01G014500.v2.1	0	0	0	0	0	0.0621407	0.186077	0	0	0	0.175007	0
Podel.01G014600.v2.1	12.3171	14.2688	12.2433	18.6623	20.0928	15.4899	10.3867	10.8416	8.24653	20.1227	21.7748	17.9497
Podel.01G014700.v2.1	0	0	0	0	0	0	0	0.0930392	0	0.088402	0	0
Podel.01G014800.v2.1	27.1676	24.8068	27.2572	27.8507	28.6854	27.1739	22.6195	21.1993	20.9253	29.032	25.0911	28.0379
Podel.01G014900.v2.1	15.3692	14.0497	15.1445	10.6853	12.5619	12.7757	10.0172	10.2953	10.8106	9.69098	11.6944	11.7512
Podel.01G015000.v2.1	7.27363	6.55107	8.97642	4.40529	5.28612	3.52809	3.52156	6.32539	5.37284	9.97906	6.2892	6.94922
Podel.01G015100.v2.1	11.09	10.5652	14.1482	19.3126	21.7021	17.0692	8.45723	8.70941	9.21206	19.0215	20.7348	16.3377
Podel.01G015200.v2.1	4.98933	5.20194	4.11732	4.7694	4.59424	3.28458	5.10544	3.54787	4.26596	5.73794	5.95508	4.70024
Podel.01G015300.v2.1	9.05633	8.8665	8.75379	6.28948	7.44122	9.42333	6.07862	6.17587	7.14792	8.49645	6.43916	7.66494
Podel.01G015400.v2.1	30.5512	27.9457	26.9633	28.3943	28.2913	29.7933	29.0235	23.8475	31.6561	26.1246	21.0672	24.8046
Podel.01G015500.v2.1	35.8	34.7188	33.7299	33.7552	35.0703	31.4314	31.9587	32.6895	30.1837	40.9524	41.2748	37.7001
Podel.01G015600.v2.1	5.52921	6.5392	5.71305	5.46693	6.15763	6.61022	3.53804	4.42247	3.40724	4.29339	5.57593	3.78592
Podel.01G015700.v2.1	0.507849	0	0	0	0	0	0.882672	0	0	0.281073	0.553442	0
Podel.01G015800.v2.1	2.42611	2.1301	3.07467	3.21536	2.70185	1.82817	2.31796	2.08259	2.75471	1.6961	2.55114	1.60215
Podel.01G015900.v2.1	4.65381	5.85685	4.78708	8.95979	7.93116	8.86759	4.38473	4.54538	4.64227	16.5208	12.0387	10.8933
Podel.01G016000.v2.1	0.148918	0.077632	0	0	0	0.0432182	0	0.0867434	0.0415433	0.0824199	0.0405719	0.131379
Podel.01G016100.v2.1	0	0.101475	0.122061	0.0282784	0	0	0.0845803	0.0566922	0	0	0.0265162	0
Podel.01G016200.v2.1	1.51384	1.47971	1.32898	1.02631	1.33467	1.09835	0.950137	1.13899	1.61887	1.64079	1.92471	1.11296
Podel.01G016300.v2.1	26.2589	25.7362	25.8809	17.116	18.8767	14.9995	16.1523	17.8044	18.7075	21.6332	23.1151	20.0475
Podel.01G016400.v2.1	2.41538	1.51098	3.39269	0	0.53798	1.12156	2.23897	2.2511	0	0	2.63222	1.70473
Podel.01G016500.v2.1	0	0	0.0318794	0	0	0.110657	0	0	0	0	0	0
Podel.01G016600.v2.1	0	0	0	0	0	0	0	0	0	0	0	0
Podel.01G016700.v2.1	0.237278	0	0.0595152	0	0.044041	0.0229538	0	0.069106	0.0441285	0.0218872	0.0430966	0.0465184
Podel.01G016800.v2.1	1.93624	1.66126	4.45186	4.735	7.18768	4.40174	1.07503	1.3863	1.50791	6.36278	8.35235	5.10088
Podel.01G016900.v2.1	2.14355	2.29755	3.53747	5.192	6.96073	2.90695	1.4856	1.93707	1.87777	4.54588	7.07346	5.01935
Podel.01G017000.v2.1	1.59537	1.04443	2.27067	2.93213	3.61537	1.57205	0.494384	0.972511	1.34552	2.42304	3.1133	2.92406
Podel.01G017100.v2.1	0.0679455	0.123971	0.255636	0.730437	0.472924	0.197187	0.137776	0.0593664	0.0758183	0.37605	0.925567	0.579452
Podel.01G017200.v2.1	34.994	32.9111	29.5206	33.781	31.0709	30.2047	29.4868	27.1505	29.5389	32.3322	30.9495	25.6501
Podel.01G017300.v2.1	4.3153	4.03773	1.66521	6.044	6.28445	5.00944	1.53851	2.57807	4.19796	5.38907	2.77339	4.94593
Podel.01G017400.v2.1	6.53976	8.37693	3.56187	6.0804	6.86686	4.55503	3.89708	6.09495	5.42101	3.51607	5.90512	7.03334
Podel.01G017500.v2.1	0	0	0	0	0	0	0	0	0	0	0	0
Podel.01G017600.v2.1	6.52018	7.75819	7.24391	11.2168	11.6508	11.4176	17.5002	15.578	8.01557	6.93186	5.37933	7.36637
Podel.01G017700.v2.1	7.56393	8.3421	9.29967	5.5387	6.13511	6.29363	3.95156	4.27857	4.78124	7.21111	7.48063	8.74316
Podel.01G017800.v2.1	0	0	0	0	0	0	0	0	0	0	0	0
Podel.01G017900.v2.1	0	0	0	0	0	0	0	0	0	0	0	0
Podel.01G018000.v2.1	2.00544	1.64285	1.8396	2.56379	1.88241	2.195	1.12866	1.40178	1.85419	2.06129	1.68594	2.4601
Podel.01G018100.v2.1	4.57783	3.50662	4.03053	4.23456	2.28895	3.79586	3.57232	2.39444	3.33601	2.2751	2.23987	2.7474
Podel.01G018200.v2.1	0.223377	0.349344	0.261467	0.173073	0.373148	0.259309	0.431381	0.26023	0.581606	0.37089	0.284003	0.131379
Podel.01G018300.v2.1	4.48168	3.919	4.06132	10.7532	4.66904	9.23039	5.69549	7.91581	6.61418	3.04051	2.52079	3.57122
Podel.01G018400.v2.1	31.9556	37.8695	32.3149	27.6886	24.5589	22.7717	53.7076	78.8783	58.8537	33.3759	35.8588	33.3466
Podel.01G018500.v2.1	0.447877	0.933924	0.224677	0.433768	0.0831301	0.346614	1.29739	0.869613	1.08284	0.247881	0.0813476	0.351225
Podel.01G018600.v2.1	0.0513777	0.214268	0.103095	0.2687	0.343302	0.566601	0.267893	0.179562	0.143327	0.36966	0.195966	0.302178
Podel.01G018700.v2.1	27.0056	23.609	29.3127	25.7614	22.4231	25.1421	29.2839	28.468	26.1346	22.2213	18.7845	20.5922
Podel.01G018800.v2.1	0	0	0	0	0	0	0	0	0	0	0	0
Podel.01G018900.v2.1	0.88618	1.24732	1.33366	2.98676	5.47729	2.829	0.975481	1.54857	1.43385	6.42507	4.34582	8.65204
Podel.01G019000.v2.1	0	0	0.0333601	0	0	0.0385989	0	0	0	0.0736106	0	0.0391124
Podel.01G019100.v2.1	0	0	0	0	0	0	0	0	0	0	0	0
Podel.01G019200.v2.1	0	0	0	0	0	0	0	0	0	0	0	0
Podel.01G019300.v2.1	0.425938	0.222044	0.427343	0	0.237174	0.247226	0.246768	0.992419	0.237646	0.235739	0.464177	0
Podel.01G019400.v2.1	0	0	0	0	0	0	0	0	0	0	0	0
Podel.01G019500.v2.1	9.50442	9.3188	9.34633	5.8522	7.85086	5.91851	4.59476	6.23284	8.28789	6.61891	8.36846	7.55209
Podel.01G019600.v2.1	32.1926	32.3078	38.6193	38.9209	49.5371	48.1392	36.9209	37.993	37.023	53.6841	46.2064	55.696
Podel.01G019700.v2.1	8.51065	5.33212	5.48359	2.81305	1.99993	3.08172	5.83538	5.09381	4.6177	1.51248	1.44651	1.51544
Podel.01G019800.v2.1	0	0	0	0	0	0	0	0	0	0	0	0
Podel.01G019900.v2.1	0	0	0	0	0	0	0	0	0	0	0	0
Podel.01G020000.v2.1	0	0	0	0	0	0	0	0	0	0	0	0
Podel.01G020100.v2.1	63.7859	64.7037	65.9325	64.0981	60.7421	53.5302	45.8989	48.9873	54.2892	62.6231	68.184	59.4994
Podel.01G020200.v2.1	118.155	112.418	114.862	64.7285	64.1274	66.2366	118.738	122.252	121.487	55.4962	50.6363	61.4424
Podel.01G020300.v2.1	12.8157	5.4662	11.1046	4.73913	1.29748	6.76237	8.09981	2.03592	2.60012	4.5137	3.80898	5.48187
Podel.01G020400.v2.1	0.827883	0.345265	0.973006	0.989655	0.921976	1.51023	0.712603	1.21247	0.950204	0.445107	0.618656	0.918192
Podel.01G020500.v2.1	12.6944	11.53	12.8076	7.4387	8.39519	8.7923	9.47644	11.9718	11.1497	9.09223	7.20766	6.60875
Podel.01G020600.v2.1	0	0	0	0	0	0	0	0	0	0	0	0
Podel.01G020700.v2.1	16.807	17.148	17.9277	14.1165	13.9076	13.2647	18.2442	17.19	18.5737	12.6881	10.2169	12.0864
Podel.01G020800.v2.1	4.74996	4.9341	5.27561	11.1427	9.31086	6.83658	3.02608	4.10427	4.40065	13.1736	10.7157	8.94806
Podel.01G020900.v2.1	3.57337	3.47932	3.67405	3.12331	2.59819	2.57118	3.04548	2.37389	3.36129	3.17087	3.21832	2.64013
Podel.01G021000.v2.1	0.234855	0	0	0	0.261548	0	0.272128	0	0.655169	0	0.255939	0
Podel.01G021100.v2.1	0	0	0	0.398017	0	0	0	0	0	0.189542	0	0
Podel.01G021200.v2.1	5.54138	6.18375	10.4895	6.54082	5.01409	5.98045	5.99445	4.74083	5.96607	6.78077	9.17625	2.74992
Podel.01G021300.v2.1	0.548033	0.571386	0.347268	0.536357	0.61032	0.301352	0.367637	0.168013	0.289674	0.574699	0.880134	0.678581
Podel.01G021400.v2.1	11.6882	10.9549	13.4837	9.56086	11.1117	10.5899	7.64458	10.2005	11.5428	8.8356	9.58641	10.8266
Podel.01G021500.v2.1	559.832	624.666	994.971	24.2775	31.7072	123.403	221.964	386.485	611.577	38.5378	47.7214	26.3922
Podel.01G021600.v2.1	12.2475	11.8843	21.6558	3.38233	2.02566	6.33455	6.46332	11.584	12.99	4.56371	4.36089	3.13809
Podel.01G021700.v2.1	14.7183	21.1427	23.627	4.94162	4.24955	9.11245	7.70597	11.9391	16.9103	5.91337	6.89111	4.2321
Podel.01G021800.v2.1	10.069	19.7272	20.5376	3.98647	3.57351	4.36721	8.33361	8.63654	16.6684	4.89915	5.18504	2.21265
Podel.01G021900.v2.1	46.7583	51.3723	56.782	5.53678	4.66689	18.1786	28.3163	25.489	32.3394	5.0781	6.73005	4.46241
Podel.01G022000.v2.1	55.127	69.8662	64.7479	5.37102	2.75715	14.37	36.3367	18.8435	32.7832	2.55777	2.69803	0.582449
Podel.01G022100.v2.1	0	0	0	0	0	0	0	0	0	0	0	0
Podel.01G022200.v2.1	0	0	0	0	0	0	0	0	0	0	0	0
Podel.01G022300.v2.1	0	0	0	0	0	0	0	0	0	0	0	0
Podel.01G022400.v2.1	1.18893	0.826398	1.33486	0.62509	0.378303	0.624368	0.852815	1.02232	0.726523	0.658024	0.678685	0.532778
Podel.01G022500.v2.1	36.4452	34.2464	35.9785	17.9026	21.6755	15.9271	24.7706	28.7458	26.1692	19.1113	21.1721	21.4352
Podel.01G022600.v2.1	0	0	0	0	0	0	0	0	0	0	0	0
Podel.01G022700.v2.1	0	0	0	0	0	0	0	0	0	0	0	0
Podel.01G022800.v2.1	0.752864	0.724565	1.16207	0.67306	1.41888	0.739511	0.268415	0.202401	0.581606	0.512835	0.69423	0.544981
Podel.01G022900.v2.1	0.12761	0.0498929	0.0800194	0.241001	0.266463	0.185171	0.092414	0	0.177995	0.229537	0.330282	0.0750538
Podel.01G023000.v2.1	11.9263	12.3605	11.4671	12.2931	12.4121	9.39461	10.4465	8.10475	10.8525	10.3725	14.4668	11.6907
Podel.01G023100.v2.1	2.06292	2.60706	2.3206	9.0452	7.34466	4.20896	4.34603	4.07826	2.58097	9.68748	8.0728	5.69887
Podel.01G023200.v2.1	1.50046	1.98158	0.702527	0.930046	1.3368	2.09019	2.54994	0.699204	1.11621	1.10726	1.63517	2.35333
Podel.01G023300.v2.1	3.60874	3.73335	4.54686	3.34876	2.74157	2.1758	3.63042	4.98627	5.68134	3.31333	3.47543	2.00731
Podel.01G023400.v2.1	0.494466	0.687382	0.578781	0.383112	0.642442	0.478337	0.28647	0.80006	0.214573	0.547332	0.808286	0.420074
Podel.01G023500.v2.1	5.39888	4.9573	5.17048	3.31554	3.41619	2.24342	4.33635	4.60998	4.86063	5.12723	3.91124	3.39185
Podel.01G023600.v2.1	0	0	0	0	0	0	0	0	0	0	0	0
Podel.01G023700.v2.1	5.53144	4.92998	4.92311	5.70282	5.2659	4.03915	5.37555	5.8204	5.17682	5.82657	5.9308	6.40169
Podel.01G023800.v2.1	9.26	6.83867	8.64538	2.98943	5.013	4.32967	2.98045	5.69352	5.45351	5.69447	5.60629	7.56427
Podel.01G023900.v2.1	0.192292	0	0	0	0	0	0	0.224017	0	0	0	0
Podel.01G024000.v2.1	25.2515	23.0992	24.2635	18.3653	17.3009	21.8765	24.0629	22.7006	25.7945	14.8916	10.0649	12.6851
Podel.01G024100.v2.1	5.32635	5.92354	5.73977	4.12685	3.6469	3.98468	5.25735	5.056	5.67935	4.71665	4.47163	4.17692
Podel.01G024200.v2.1	0	0	0	0	0	0	0	0	0	0	0	0
Podel.01G024300.v2.1	0	0	0	0	0	0	0	0	0	0	0	0
Podel.01G024400.v2.1	0	0	0	0	0	0	0	0	0	0	0	0
Podel.01G024500.v2.1	0.0180329	0	0.0180924	0	0.100412	0.0418672	0.0208948	0.10504	0	0.0798435	0.0786072	0.0848484
Podel.01G024600.v2.1	0.369058	0.256523	0.863977	0.214459	0.274002	0.642635	0.570173	0.429945	0.137274	0.068086	0.0670318	0.0723539
Podel.01G024700.v2.1	0	0	0	0	0	0	0	0	0	0	0	0
Podel.01G024800.v2.1	0	0	0	0	0	0	0	0	0	0	0	0
Podel.01G024900.v2.1	3.091	3.89508	3.41355	3.87664	3.81378	4.07868	3.83923	3.83411	3.79655	3.66763	2.44761	3.21742
Podel.01G025000.v2.1	27.8442	24.961	27.501	32.8646	32.2647	32.6252	24.7251	26.9811	22.6495	27.5567	28.0753	33.8756
Podel.01G025100.v2.1	3.41656	2.27151	2.63297	1.66885	2.81229	1.437	1.26222	2.42274	1.32606	2.46642	3.07575	1.98033
Podel.01G025200.v2.1	24.0496	22.5477	22.9902	30.5885	31.3264	26.921	16.599	20.334	20.9144	32.0197	34.1314	39.8002
Podel.01G025300.v2.1	0	0	0	0	0	0.0424208	0	0	0	0.0404496	0	0
Podel.01G025400.v2.1	0.433711	0.104352	0.334724	0.0775474	0.408696	0.426018	0.115971	0.621864	0.483965	0.775516	0.254502	0.274709
Podel.01G025500.v2.1	5.08392	5.44254	5.60166	5.22272	5.91449	5.26938	4.94404	5.65826	4.81192	4.82355	4.74886	4.21819
Podel.01G025600.v2.1	56.096	53.557	64.2938	79.303	65.8869	89.3724	63.3701	51.5065	62.0255	42.0086	37.5287	52.0822
Podel.01G025700.v2.1	0	0	0	0	0	0	0	0	0	0	0	0
Podel.01G025800.v2.1	0	0	0	0	0	0	0	0	0	0	0	0
Podel.01G025900.v2.1	0.0825637	0.057388	0	0.0959555	0	0.0958446	0	0.0961851	0.0614202	0.0609274	0	0.0647465
Podel.01G026000.v2.1	43.2466	44.0098	42.0754	46.5092	45.8215	45.8898	46.3342	35.3734	41.4947	57.8489	43.2791	45.2107
Podel.01G026100.v2.1	0	0	0	0	0	0	0	0	0	0	0	0.616348
Podel.01G026200.v2.1	0	0	0	0	0	0.122298	0	0.122733	0	0	0	0
Podel.01G026300.v2.1	0	0	0.068053	0.078831	0.151077	0	0	0	0	1.80195	0.960942	0.877663
Podel.01G026400.v2.1	0	0	0.0448904	0	0	0	0	0	0	0.148579	0.0487595	0
Podel.01G026500.v2.1	10.1892	13.106	10.6117	5.27734	5.92029	7.52117	9.88132	9.2897	8.15658	8.27502	5.37091	7.36068
Podel.01G026600.v2.1	5.69724	4.66493	7.13757	4.212	5.18211	4.17251	4.33759	4.84757	4.21052	5.66252	6.09494	5.52625
Podel.01G026700.v2.1	6.28806	5.97207	6.7941	8.37311	9.63938	6.73803	4.18872	4.09277	5.51106	9.55287	10.4869	8.11535
Podel.01G026800.v2.1	0.579691	0.120879	0.639764	0.471602	0.451903	0.605645	0.268677	0.337664	0.840918	0.449168	0.631733	0.818269
Podel.01G026900.v2.1	7.32119	5.86316	6.38726	6.65897	5.31736	8.00616	3.19653	4.57354	5.80152	7.75159	6.35964	6.61495
Podel.01G027000.v2.1	5.27277	5.63605	6.00145	8.03335	8.7834	5.24651	3.7479	4.02629	3.75767	9.07357	11.0577	6.93205
Podel.01G027100.v2.1	16.5427	15.8722	12.2433	9.74409	10.8643	8.54394	8.16607	11.2436	12.1837	14.1418	14.3012	12.8231
Podel.01G027200.v2.1	2.40649	2.78275	2.28273	5.69534	3.84945	2.99676	1.31816	1.98794	2.39238	5.32756	7.48613	4.94095
Podel.01G027300.v2.1	6.13826	4.99186	6.28168	31.1513	23.1509	16.7215	4.50454	4.00453	4.06404	34.0633	48.5645	22.7685
Podel.01G027400.v2.1	0	0	0	0	0.102592	0	0	0	0	0	0	0
Podel.01G027500.v2.1	39.964	44.6235	56.0856	22.15	25.1418	14.3413	19.3326	26.659	22.2728	24.0893	29.1303	21.2552
Podel.01G027600.v2.1	0.190851	0.198984	0.351048	0.221807	0.0354237	0.0738503	0.147427	0.148225	0.0354942	0.176047	0.173321	0.149666
Podel.01G027700.v2.1	0	0	0	0	0	0	0	0	0	0	0	0
Podel.01G027800.v2.1	41.1261	46.2983	43.6666	64.2176	54.2298	49.0595	30.9891	32.1857	31.6735	59.9062	68.4646	50.1574
Podel.01G027900.v2.1	3.48186	3.08992	2.29099	1.88215	2.07406	1.25958	2.87103	3.3205	2.8191	3.06537	2.82377	2.15263
Podel.01G028000.v2.1	0.0556352	0	0.0558187	0	0.0619584	0.0645844	0.0644648	0.0648139	0	0.18475	0.12126	0.0654437
Podel.01G028100.v2.1	35.6745	34.3147	33.7874	33.7425	36.0638	37.3877	35.9564	32.1115	31.0857	31.0315	27.2845	28.0682
Podel.01G028200.v2.1	0	0.111824	0	0	0	0.124506	0.372825	0.62474	0.478723	0	0.58441	0
Podel.01G028300.v2.1	0	0.0376598	0	0	0	0.167723	0.125559	0.210399	0.403059	0.0399824	0	0.0424887
Podel.01G028400.v2.1	0.0240366	0	0	0.0279353	0	0	0	0	0.0268217	0	0	0
Podel.01G028500.v2.1	0	0	0	0	0	0	0	0	0.269525	0	0	0.852364
Podel.01G028600.v2.1	26.8153	26.0202	26.4775	16.0452	17.0307	21.3278	28.2408	20.1663	25.7154	13.695	10.3581	13.9913
Podel.01G028700.v2.1	31.1678	30.703	29.7302	16.2736	16.2437	15.5063	37.324	33.7342	29.9478	15.5675	14.6237	14.5928
Podel.01G028800.v2.1	0.801638	0.911779	0.804283	1.72216	1.00096	1.29718	2.95547	3.02807	2.35829	1.31757	1.16481	1.17156
Podel.01G028900.v2.1	21.4937	18.838	18.6143	10.4641	13.2343	13.0562	21.6029	19.3184	19.9248	12.0804	13.9416	15.1199
Podel.01G029000.v2.1	0.450594	0.250557	0.331526	0.418944	0.434899	0.697434	0.765756	0.209973	0.670406	0.598524	0.720202	0.918726
Podel.01G029100.v2.1	0.771667	0.134092	0.387107	0.298943	0.143228	0.597196	0	0	0.43054	0.427085	0.140157	0
Podel.01G029200.v2.1	41.6893	33.7208	38.1056	39.83	43.8665	39.6979	35.1548	25.407	34.8485	46.9676	50.2824	43.3673
Podel.01G029300.v2.1	12.1347	10.9464	11.4115	17.2419	17.7502	15.1465	12.5179	11.5221	13.6681	19.0745	18.1987	18.4355
Podel.01G029400.v2.1	12.8736	12.685	13.4795	14.7684	15.7728	15.1134	14.5312	11.9689	14.0404	15.0558	13.4628	13.7243
Podel.01G029500.v2.1	0.682409	0.647963	0.427913	0.594821	0.800681	0.565842	0.748352	0.695619	0.516718	0.701415	0.717113	0.77405
Podel.01G029600.v2.1	0.568597	0.889239	1.0839	0.925151	0.569898	0.462041	0.527069	0.529923	0.63448	0.944083	1.30125	0.668841
Podel.01G029700.v2.1	0.553587	0.384785	0.401132	0.822095	0.445254	0.714039	0.0712716	0.143315	0.171592	0.306387	0.335159	0.615008
Podel.01G029800.v2.1	0.437704	0.456356	0.658723	0.763049	0.609314	0.762168	0.253585	0.127479	0	0.605627	0.11925	0.514872
Podel.01G029900.v2.1	2.1806	2.17728	2.45403	2.35997	2.62116	2.31706	2.39298	2.40594	3.02548	2.08169	1.67225	2.59218
Podel.01G030000.v2.1	1.63349	1.91599	0.819442	1.18653	0.454787	1.65922	0.236592	1.66511	0.683538	0.90407	0	1.6813
Podel.01G030100.v2.1	52.1349	54.0844	59.5549	68.1323	55.8409	95.2227	97.4379	66.1671	81.6578	30.266	21.0714	41.4424
Podel.01G030200.v2.1	0	0	0	0.177067	0.0565569	0	0	0	0	0	0	0
Podel.01G030300.v2.1	13.8699	14.6013	14.625	10.9551	12.0721	12.2711	13.2236	13.6481	14.5003	11.999	12.1067	12.5532
Podel.01G030400.v2.1	1.39721	0.536698	1.95518	0.470059	0.573268	0.597566	0.979897	1.07087	1.02573	0.691899	0.761325	0.475763
Podel.01G030500.v2.1	0	0	0	0	0	0	0.14525	0	0	0	0	0
Podel.01G030600.v2.1	0	0	0	0.0207064	0.0595246	0.0620475	0.0206442	0.041512	0	0.0788859	0.0194161	0
Podel.01G030700.v2.1	41.5098	40.311	44.9785	40.2482	43.586	47.3609	36.8291	39.6537	38.3791	51.9867	44.7194	44.2243
Podel.01G030800.v2.1	2.51993	2.52305	2.64864	3.76542	2.98451	2.71633	2.82716	2.74928	2.49948	3.45348	3.66155	2.9642
Podel.01G030900.v2.1	4.73731	3.06306	5.56352	15.6635	19.1399	10.4871	2.76585	5.13383	4.58959	20.5687	30.3753	22.2036
Podel.01G031000.v2.1	0	0	0	0	0	0.18846	0	0	0	0	0	0
Podel.01G031100.v2.1	13.1227	13.0215	12.0539	9.20132	8.04551	7.03088	10.4809	10.6991	12.015	9.33327	9.81428	8.96374
Podel.01G031200.v2.1	11.3579	9.17132	13.0185	4.46533	6.23056	3.32557	8.82572	6.9496	6.9199	5.2975	6.72135	6.62069
Podel.01G031300.v2.1	2.92807	3.87189	4.87233	9.29599	8.66911	8.45621	2.81352	2.74555	1.51413	7.90518	8.71671	5.71248
Podel.01G031400.v2.1	0.245584	0.471669	0.41498	0.255373	0.28789	0.270083	0.32949	0.210811	0.331732	0.586603	0.422576	0.50174
Podel.01G031500.v2.1	0.587331	0.10206	0	2.84415	2.94338	2.6136	0.680544	0.114038	0.546154	4.55088	4.90712	3.68468
Podel.01G031600.v2.1	3.79266	2.19682	2.11399	1.46928	0.938603	0.978386	0.976573	1.47279	2.82141	1.86585	0.459239	0.991402
Podel.01G031700.v2.1	4.40136	4.87572	4.96787	2.87733	0.919049	2.87401	3.82491	1.92281	4.60438	2.74046	2.39825	2.91224
Podel.01G031800.v2.1	12.1459	10.6838	9.22262	6.83029	7.9379	7.5921	7.47327	8.93573	9.8202	8.6238	7.63632	9.82024
Podel.01G031900.v2.1	2.92701	2.53294	3.1716	2.78945	3.48786	2.85419	2.13667	2.65973	1.76373	3.04556	3.73205	3.6152
Podel.01G032000.v2.1	1.7928	1.46865	1.02783	2.53007	2.32931	2.37849	1.92894	2.03884	2.28632	2.26797	2.04678	1.8076
Podel.01G032100.v2.1	15.6166	16.1702	14.3867	18.6735	17.8099	16.7706	16.3042	16.0174	14.0846	21.4445	20.8668	19.0516
Podel.01G032200.v2.1	1.36715	1.91882	1.42442	3.48335	3.10362	1.40394	2.1934	2.38905	2.81642	4.94738	4.52696	2.28856
Podel.01G032300.v2.1	19.4864	21.9221	19.7786	17.6894	16.8099	19.6614	21.3506	18.8785	24.6736	15.5906	12.6259	15.113
Podel.01G032400.v2.1	48.7116	46.271	50.0203	51.1983	57.0695	51.8033	33.8086	43.1323	41.7701	45.6869	46.4046	52.3964
Podel.01G032500.v2.1	30.6358	32.9073	30.3301	30.355	33.1503	29.9166	26.5731	30.8999	25.0091	32.5009	33.8279	27.8622
Podel.01G032600.v2.1	15.4227	17.0001	17.6209	18.2576	16.4139	17.084	14.189	12.8521	12.5811	18.8545	19.6446	18.3754
Podel.01G032700.v2.1	3.63216	3.20433	3.64414	4.43776	5.60073	4.4867	2.80573	3.14642	3.16966	6.39155	4.97317	7.0113
Podel.01G032800.v2.1	10.1943	11.9194	9.32693	10.7759	13.5425	9.77726	7.79044	8.76576	8.34206	13.7023	13.2256	12.7054
Podel.01G032900.v2.1	4.17253	3.97386	3.42149	4.80268	3.48506	3.53963	3.48658	3.73916	2.4623	4.97391	5.02806	3.30356
Podel.01G033000.v2.1	0	0	0	0	0	0	0	0	0	0	0	0
Podel.01G033100.v2.1	0	0	0	0	0	0	0	0	0	0	0	0
Podel.01G033200.v2.1	2.64082	1.37667	2.64953	0.767288	2.20572	1.1496	1.52996	1.15369	1.10505	0	0	0.776598
Podel.01G033300.v2.1	0.983372	1.06471	1.2143	0.835177	0.547568	1.97577	0.48207	0.793114	1.26613	1.13038	1.60748	0.35592
Podel.01G033400.v2.1	9.66615	9.82843	9.09754	15.8945	15.3639	10.5957	9.1717	8.33234	8.81593	17.9707	19.0785	15.6298
Podel.01G033500.v2.1	0	0	0	0	0	0	0	0	0	0	0	0
Podel.01G033600.v2.1	0	0	0	0	0	0	0	0	0	0	0	0
Podel.01G033700.v2.1	0	0	0	0	0	0	0	0	0	0	0	0
Podel.01G033800.v2.1	40.1999	39.1739	38.1824	36.3156	36.454	32.863	35.846	35.9193	33.2866	36.0038	35.8607	37.6914
Podel.01G033900.v2.1	0	0	0	0	0	0	0	0	0	0	0	0
Podel.01G034000.v2.1	14.8148	14.6	12.1656	14.3327	19.1391	14.4824	9.8829	15.1827	14.1165	22.6518	17.324	21.1142
Podel.01G034100.v2.1	4.49939	4.93257	3.91676	2.38389	4.23704	3.34127	3.56509	3.27606	3.69171	4.46775	3.56933	2.87981
Podel.01G034200.v2.1	0	0	0	0	0	0	0	0	0	0.104399	0	0
Podel.01G034300.v2.1	35.9763	32.8924	34.2877	24.6857	24.9362	30.6109	42.4976	36.6362	36.2364	19.8836	17.9399	21.336
Podel.01G034400.v2.1	71.5976	76.2821	77.1725	24.1524	25.8431	12.8001	27.9504	37.6412	29.622	22.5454	22.5507	14.9872
Podel.01G034500.v2.1	0	0	0	0	0	0	0	0	0	0	0	0
Podel.01G034600.v2.1	15.0523	14.8142	13.7267	8.21073	10.9209	8.50727	13.3176	14.3725	10.6485	9.68767	9.45148	8.99255
Podel.01G034700.v2.1	0	0	0.0389128	0.225378	0	0.675354	0	0.0451836	0.0432788	0.128795	0	0
Podel.01G034800.v2.1	2.03614	2.12291	3.15715	1.29077	0.721496	0.322319	1.17965	1.40168	1.65241	0.71713	1.61377	1.7419
Podel.01G034900.v2.1	0.22171	0.165113	0.0635548	0.331292	0.423272	0	0.0366996	0	0.106028	0.0350592	0.414196	0.186284
Podel.01G035000.v2.1	2.06509	2.54456	2.73115	2.72733	2.71795	1.25312	2.55598	6.12383	3.77079	2.13003	4.19409	2.53959
Podel.01G035100.v2.1	0.39091	0.12227	0.07844	0.318021	0.0870678	0.317653	0.588835	0.546483	0.174482	0.692327	0.170402	0.551794
Podel.01G035200.v2.1	0	0	0.128618	0	0	0	0	0	0	0	0	0
Podel.01G035300.v2.1	0	0	0	0	0	0	0	0	0	0	0	0
Podel.01G035400.v2.1	24.0186	28.4709	29.214	13.9572	12.3866	11.925	19.1388	18.3815	19.091	16.8109	16.3895	12.866
Podel.01G035500.v2.1	16.9956	17.9275	16.9185	19.7523	15.822	15.799	10.9234	16.6286	12.4457	13.4482	13.8187	17.0244
Podel.01G035600.v2.1	0.110443	0.134341	0.0184679	0.213928	0.0614977	0.0854723	0.1493	0.21444	0.3081	0.142626	0.120358	0.0433047
Podel.01G035700.v2.1	1.51577	2.21251	1.97701	3.87559	1.68805	1.7596	2.81014	3.53169	1.35313	0.50335	1.98222	1.0698
Podel.01G035800.v2.1	40.6791	39.6676	34.3391	42.6575	36.449	36.7354	38.402	36.2645	36.3486	43.8855	38.5928	40.1996
Podel.01G035900.v2.1	3.67828	0.590003	0.567756	2.30186	1.57551	0.656916	1.9671	1.97775	0.947188	2.19237	2.77511	0.998484
Podel.01G036000.v2.1	0	0	0	0	0	0	0	0	0	0	0	0
Podel.01G036100.v2.1	0	0	0	0	0	0	0	0	0	0	0	0
Podel.01G036200.v2.1	0.0815067	0	0.0545171	0	0.0302568	0.0315392	0.0629615	0	0.0303169	0.0601473	0.029608	0.0319588
Podel.01G036300.v2.1	12.7419	11.4264	11.0949	7.67288	7.90382	10.0782	10.4803	11.8445	11.6399	5.88286	5.57593	7.26119
Podel.01G036400.v2.1	7.85208	9.12613	9.24695	10.8611	9.92	8.81628	6.41352	5.00864	7.90007	12.2252	11.9237	9.23641
Podel.01G036500.v2.1	0	0	0	0	0	0	0	0	0	0	0	0
Podel.01G036600.v2.1	0.352631	0.459572	0.501209	0.341523	0.392709	0.648144	0.578844	0.718915	0.229536	0.487916	0.608457	0.449367
Podel.01G036700.v2.1	4.64064	4.9965	4.92983	4.40633	2.97248	3.97872	3.12788	3.60417	3.72299	4.12958	4.5945	3.96029
Podel.01G036800.v2.1	0.377167	0.241993	0.378412	0.202312	0	0.101039	0.571496	0.304195	0.388495	0.0963444	0.12647	0.204767
Podel.01G036900.v2.1	2.89846	3.16587	2.63107	3.6092	2.84361	2.64369	2.63879	2.41189	2.77226	4.35418	3.23387	1.78591
Podel.01G037000.v2.1	0	0	0	0	0	0	0.0856323	0	0	0	0	0
Podel.01G037100.v2.1	2.42345	2.8007	4.07194	1.62884	1.1706	2.16928	2.77424	1.70077	2.76942	2.2624	2.80012	1.57991
Podel.01G037200.v2.1	33.6802	39.1023	30.0531	33.3884	32.4852	24.9839	37.6053	41.2928	42.1233	36.5757	40.0163	35.0623
Podel.01G037300.v2.1	4.92995	4.48584	3.54729	4.59524	3.52708	3.53783	3.2197	3.85207	3.56743	3.40652	4.01584	4.41669
Podel.01G037400.v2.1	98.2732	102.461	100.991	121.805	127.535	104.981	95.5058	86.7581	81.2625	129.782	146.034	116.133
Podel.01G037500.v2.1	1.1916	1.24238	1.11448	0.891953	0.922173	0.750251	0.585048	1.17643	1.12684	1.07308	1.34259	0.855261
Podel.01G037600.v2.1	5.02468	5.17568	5.16274	5.83968	5.19125	5.55183	6.13778	4.7605	7.22816	4.85828	3.6945	6.01735
Podel.01G037700.v2.1	2.33931	3.41458	2.81643	1.81249	2.77886	1.44832	0.903522	2.36188	2.43634	2.07153	2.03945	3.48552
Podel.01G037800.v2.1	9.13153	7.47106	7.57109	7.18565	6.21462	5.11616	7.09058	8.05241	6.93459	8.49339	7.6017	7.42203
Podel.01G037900.v2.1	0.785957	1.06528	0.63084	0.456719	0.700228	0.638668	1.1839	0.640937	0.438513	1.73998	0.770865	1.01697
Podel.01G038000.v2.1	3.03775	2.53376	3.16968	1.69462	1.89448	3.66745	1.54874	3.2558	2.30502	2.95903	2.64837	2.85864
Podel.01G038100.v2.1	3.37143	3.11866	3.15366	4.41911	3.38762	3.26636	2.87847	2.39203	3.28121	3.81607	3.89511	3.10109
Podel.01G038200.v2.1	1.15895	1.58013	0.67083	1.65776	1.34031	0.620941	1.23958	1.19436	1.39271	1.97363	1.55445	1.62544
Podel.01G038300.v2.1	0.37471	0.279055	0.268533	0.124425	0.059614	0.124281	0.372154	0.43653	0.537593	0.355519	0.0583357	0.25187
Podel.01G038400.v2.1	6.68288	7.22051	6.70493	7.39102	8.94291	5.75584	5.90129	7.31453	7.15653	10.2609	10.0726	8.84371
Podel.01G038500.v2.1	0.792245	1.37667	3.17944	1.53458	2.35277	0	0.917979	0.30765	1.4734	0	0.28779	0
Podel.01G038600.v2.1	6.85228	6.99439	7.69218	7.29543	5.92342	7.17575	4.77497	6.30806	5.07968	4.45546	4.38647	4.90384
Podel.01G038700.v2.1	1.83242	2.12974	3.22484	2.79296	2.47558	2.19692	2.26246	1.81977	2.61458	2.5271	2.4225	2.01413
Podel.01G038800.v2.1	0	0	0.0582741	0	0	0	0	0	0	0	0	0.136645
Podel.01G038900.v2.1	0	0.108685	0.104587	0.242302	0.580452	0.363033	0	0	0.116321	0	0	0.122621
Podel.01G039000.v2.1	9.77642	10.8268	11.2317	8.41858	9.02596	7.46801	11.328	14.576	10.9657	8.52277	8.66681	7.50778
Podel.01G039100.v2.1	11.3178	10.6201	6.81308	6.57676	4.41144	5.91224	7.21269	5.93325	10.7348	10.0223	11.1005	5.32525
Podel.01G039200.v2.1	41.8583	42.4498	36.8749	39.013	37.5199	32.4733	40.0314	35.9665	35.7718	44.9775	41.2993	39.6305
Podel.01G039300.v2.1	0	0	0	0	0.0212292	0	0	0	0	0	0	0.0224234
Podel.01G039400.v2.1	0.530916	0.645796	0.554862	0.179967	0.221721	0.205439	0.512646	0.566964	0.394955	0.0979465	0.216967	0.130108
Podel.01G039500.v2.1	18.4375	16.5578	16.3998	12.4247	14.0625	13.8492	18.0424	13.4471	15.5601	16.8501	15.2806	13.8512
Podel.01G039600.v2.1	20.048	20.524	19.9321	22.9308	22.0993	19.6661	23.0195	19.6567	21.9661	23.5722	24.344	21.3683
Podel.01G039700.v2.1	0	0	0.0278963	0	0	0	0.0322173	0	0	0	0	0
Podel.01G039800.v2.1	6.83725	5.80943	6.46921	3.73275	4.60654	4.18037	5.46953	5.64088	5.51169	4.74026	3.60621	4.03564
Podel.01G039900.v2.1	10.2408	11.7818	10.4287	11.2774	10.4301	10.1415	13.147	11.1255	12.8837	11.5567	10.5077	10.8904
Podel.01G040000.v2.1	4.55812	2.71563	4.08318	3.59469	2.53809	2.83464	4.52702	2.84471	1.81652	1.98214	3.19328	2.68086
Podel.01G040100.v2.1	21.2505	21.2909	20.9506	21.0007	22.331	20.4414	17.4658	17.5067	20.3179	22.7571	22.2038	21.2013
Podel.01G040200.v2.1	0	0	0	0	0	0	0	0.142871	0	0	0	0
Podel.01G040300.v2.1	7.44097	6.33194	6.69702	2.41632	2.92471	2.2865	4.50114	7.96745	8.05895	5.26896	4.47187	2.8318
Podel.01G040400.v2.1	0	0	0	0	0	0	0	0	0	0	0	0
Podel.01G040500.v2.1	19.508	17.7386	18.9822	17.2025	17.9253	18.6304	16.9599	17.0517	16.6743	17.5824	17.3358	18.0478
Podel.01G040600.v2.1	52.2241	58.7313	78.7553	36.1528	43.79	45.6122	35.9429	39.7004	44.6571	49.4573	64.7527	34.0561
Podel.01G040700.v2.1	3.52777	3.4001	3.8275	2.21685	2.60392	1.83333	4.27777	7.62222	5.2182	4.81307	4.02329	3.78783
Podel.01G040800.v2.1	0.0262217	0.218713	0	0	0.0292019	0	0.0303832	0.27493	0	0.0290252	0.171455	0.0616892
Podel.01G040900.v2.1	9.92259	7.82016	8.1132	2.7695	4.26352	4.71632	7.15191	7.46369	6.9311	3.84854	4.1721	4.27359
Podel.01G041000.v2.1	15.1847	11.5985	15.4997	7.78798	10.8448	9.73331	9.44753	12.729	12.5239	10.3407	9.74888	12.9692
Podel.01G041100.v2.1	4.79279	2.17819	3.63728	1.7139	2.66876	1.56926	2.99031	3.14967	2.74263	2.65261	2.74546	2.81888
Podel.01G041200.v2.1	3.77606	4.2298	4.53996	3.37301	3.61441	3.44156	4.37534	3.78099	4.38771	4.00706	3.40088	4.00128
Podel.01G041300.v2.1	1.46007	1.32372	2.22917	4.94311	4.10037	7.14817	2.57446	2.95817	2.1251	3.16207	3.73573	3.36028
Podel.01G041400.v2.1	0	0	0	0	0	0	0	0.0697092	0	0	0	0
Podel.01G041500.v2.1	1.16463	1.68128	1.3707	1.82206	3.04294	1.87195	1.79063	1.77423	1.94936	2.77662	1.19596	2.34472
Podel.01G041600.v2.1	40.4198	44.801	38.7622	51.3721	47.901	48.3524	42.2546	46.395	42.1153	45.6352	48.6803	46.3459
Podel.01G041700.v2.1	50.7202	50.6438	54.1743	46.9563	51.6205	45.8093	52.0508	48.4285	47.5635	50.4745	47.1488	43.4511
Podel.01G041800.v2.1	2.22202	1.97349	2.22935	2.00855	2.15378	2.00623	1.47805	1.6778	1.37749	2.1863	4.12552	1.74251
Podel.01G041900.v2.1	0	0	0	0	0	0	0	0	0	0	0	0
Podel.01G042000.v2.1	0	0	0	0	0	0	0	0	0	0	0	0
Podel.01G042100.v2.1	0	0.165327	0.272731	0.289598	0.10091	0.15778	0.472463	0.633362	0.454997	0.325972	0.296238	0.106586
Podel.01G042200.v2.1	0	0	0	0	0	0	0.0880414	0	0	0	0.165608	0
Podel.01G042300.v2.1	0	0.118361	0.0911187	0.158325	0.0252853	0	0.394622	0.529012	0.126678	0.0753968	0.148459	0.133538
Podel.01G042400.v2.1	2.1412	4.2257	2.87714	2.08856	2.00133	1.2872	5.89243	7.12702	10.1972	4.9942	4.0835	2.02395
Podel.01G042500.v2.1	0.0444416	0.278012	0.445882	0.2066	0.346448	0	0.257473	0.465962	0.644683	0.196772	0.435882	0.15683
Podel.01G042600.v2.1	0	0.161329	0.232869	0.359666	0.0861609	0	0.268939	0	0.863322	0.171279	0.25294	0
Podel.01G042700.v2.1	6.60748	5.9705	6.48196	4.83505	5.06915	5.68173	5.55778	6.95633	5.89847	4.38835	3.78702	3.79983
Podel.01G042800.v2.1	0	0	0.10087	0	0	0	0.116495	0	0	0	0	0.354791
Podel.01G042900.v2.1	0.481678	0.43046	0.793938	0.359875	0.728002	0.718918	0.717586	0.641308	0.72945	0.38084	0.299955	0.364241
Podel.01G043000.v2.1	0.276364	0.0864423	0.388187	0.931452	0.677104	0.866213	0.25618	0.321959	0.092516	0.825963	1.08423	0.78021
Podel.01G043100.v2.1	0.511574	0.335828	1.00751	0.660612	0.633019	0.527879	0.241496	0.463535	0.507422	0.419459	0.433612	0.423464
Podel.01G043200.v2.1	4.95969	5.78339	6.67839	4.24726	7.04958	5.79536	2.8356	5.16973	5.86206	3.68405	2.06241	5.41188
Podel.01G043300.v2.1	7.28991	6.1506	9.22684	4.35347	4.44641	5.10356	10.0063	9.79915	9.73647	6.97685	8.38436	5.77831
Podel.01G043400.v2.1	7.00914	7.83929	7.38388	8.92358	8.23153	8.02565	7.97386	7.31184	6.36368	9.87448	8.78414	7.08308
Podel.01G043500.v2.1	1.05993	0.606719	1.04257	1.03862	0.83322	0.723779	1.4208	0.798986	0.997214	0.644138	0.747408	0.488939
Podel.01G043600.v2.1	0	0	0	0	0	0	0	0	0	0	0	0
Podel.01G043700.v2.1	0	0	0	0	0	0	0	0	0	0	0	0
Podel.01G043800.v2.1	0	0	0	0	0	0	0	0	0	0	0	0
Podel.01G043900.v2.1	0	0	0	0	0	0	0	0	0	0	0	0
Podel.01G044000.v2.1	0.474967	0.0990413	0.381227	0.607207	0.476054	1.10274	0.275173	0.387329	0.265001	1.0515	0.72465	0.335222
Podel.01G044100.v2.1	0	0	0	0	0	0.0750557	0	0	0	0	0	0
Podel.01G044200.v2.1	0	0	0	0.14209	0	0	0	0	0	0	0	0
Podel.01G044300.v2.1	48.5073	91.2212	48.7083	36.5227	28.0342	11.4328	128.653	154.343	121.936	39.8517	71.7	34.9469
Podel.01G044400.v2.1	0.144526	0.113014	0.0362508	0.10498	0.100595	0	0.0418659	0.16837	0.0806362	0.0599919	0.137814	0.0425016
Podel.01G044500.v2.1	1.35842	2.38674	3.35678	30.5518	33.8422	19.04	5.71308	6.00777	6.51242	25.0053	18.8611	23.5248
Podel.01G044600.v2.1	0.404692	0.421937	0.812055	16.683	18.2661	10.8881	1.29642	1.6917	2.23136	13.0172	8.71671	13.2731
Podel.01G044700.v2.1	1.25804	0.908067	1.1651	2.24938	1.34714	1.2919	0.840982	0.845536	1.13385	1.7139	2.2674	0.626085
Podel.01G044800.v2.1	4.99836	5.48888	8.78341	2.74986	3.19494	4.05136	3.94105	3.13546	5.61052	2.25894	4.44792	2.40054
Podel.01G044900.v2.1	0	0	0.40554	0.469768	0	0	0	0	0	0.447422	0	0
Podel.01G045000.v2.1	41.8404	38.2995	39.5256	40.7502	38.221	46.8104	52.9272	43.6598	46.6194	30.5219	28.4979	36.8035
Podel.01G045100.v2.1	207.864	148.792	229.358	590.657	552.692	667.466	313.72	195.544	258.887	322.212	222.528	407.91
Podel.01G045200.v2.1	9.30273	7.95448	8.82123	8.80092	9.25454	6.78238	7.42708	8.1942	8.51339	8.75902	8.53066	7.70667
Podel.01G045300.v2.1	5.94184	5.45533	3.55907	5.15343	5.23446	2.98554	3.69932	4.54587	3.9584	3.14131	5.02558	4.69436
Podel.01G045400.v2.1	9.44439	9.19473	8.84803	7.48712	7.94058	6.09895	7.7545	8.01509	8.86368	5.88478	8.52009	8.0194
Podel.01G045500.v2.1	0.828677	1.02745	1.41565	1.3275	1.24711	1.27397	1.27161	1.30458	1.14962	1.48747	1.78174	1.08015
Podel.01G045600.v2.1	0.649145	0.857288	0.434191	0.653844	0.915702	0.452138	0.702023	0.806656	0.965814	0.574838	0.66026	0.763589
Podel.01G045700.v2.1	0.406975	0.0565756	0.435539	0.220727	0.181292	0.31496	0.282939	0.284471	0.302754	0.180195	0.0887023	0.287235
Podel.01G045800.v2.1	0	0	0	0	0	0	0	0	0	0	0	0
Podel.01G045900.v2.1	5.59822	4.06562	7.04992	7.26905	5.97651	7.08138	3.39992	3.46331	4.56669	9.10282	12.0754	11.4446
Podel.01G046000.v2.1	0	0	0	0	0	0	0	0	0	0	0	0
Podel.01G046100.v2.1	0	0	0	0.109093	0	0	0	0	0	0	0.20459	0
Podel.01G046200.v2.1	0.046823	0	0	0.272088	0.104289	0.380483	0	0.109096	0	0.310974	0.204106	0.385545
Podel.01G046300.v2.1	49.6379	70.5812	42.7267	27.3302	32.676	22.6717	74.3904	109.475	91.6201	34.4806	41.0969	41.114
Podel.01G046400.v2.1	0.0881578	0.122553	0.0884487	0.0683046	0.0654516	0.0341128	0.0340497	0.102702	0.196745	0	0.0960722	0
Podel.01G046500.v2.1	0	0	0	0	0	0	0	0	0	0	0	0
Podel.01G046600.v2.1	0	0	0	0	0	0	0	0	0	0	0	0
Podel.01G046700.v2.1	0.54713	0.114089	0.109787	0.127175	0.243726	0.254056	0.126793	0.637396	0.122105	0	0.2385	0
Podel.01G046800.v2.1	5.10627	6.1305	7.14131	9.98074	8.18528	9.52015	4.48232	2.61382	5.00727	14.0449	15.8509	17.4735
Podel.01G046900.v2.1	0	0	0	0	0	0	0	0	0	0	0	0
Podel.01G047000.v2.1	0.6168	0.285815	1.23767	0.876142	0.839547	0.954688	0.714689	0.479039	0.688268	1.51721	2.24058	0.886773
Podel.01G047100.v2.1	2.86728	2.053	2.42617	11.9643	10.4259	10.2261	5.4038	4.18547	5.01128	14.2632	11.0305	12.2721
Podel.01G047200.v2.1	0	0	0	0	0	0	0	0	0	0	0	0
Podel.01G047300.v2.1	0.0184015	0.0575568	0.0184622	0	0	0.0213615	0	0.064312	0.0410673	0.0611066	0.040107	0.0216457
Podel.01G047400.v2.1	0	0	0	0	0	0	0	0	0	0	0	0
Podel.01G047500.v2.1	42.1219	43.8108	41.3422	38.1936	27.8736	44.6455	49.8679	51.3233	57.2205	19.934	11.0878	20.8245
Podel.01G047600.v2.1	0.528633	0.679763	0.937	0.942044	0.824201	1.00232	0.755454	0.513206	0.727526	0.760698	0.499279	0.787653
Podel.01G047700.v2.1	0	0.0315108	0	0	0	0	0	0	0	0	0	0
Podel.01G047800.v2.1	0.70905	0.0985685	0.379408	1.20862	1.94777	1.26209	0.602492	0.38548	0.36923	1.72669	1.95752	1.4457
Podel.01G047900.v2.1	0.451507	0.470747	0.0905994	0	0	0	0	0.210399	0	0.0999561	0.492042	0.106222
Podel.01G048000.v2.1	0	0	0	0	0	0	0	0	0	0	0	0
Podel.01G048100.v2.1	0.0429945	0.0448266	0	0	0	0	0.0498179	0.0500877	0	0.0475912	0	0
Podel.01G048200.v2.1	1.06684	1.78935	1.34958	0.808618	0.516562	0.592301	3.81595	4.21487	5.90051	0.872841	1.36481	1.03668
Podel.01G048300.v2.1	0	0	0	0	0	0	0	0	0	0	0	0
Podel.01G048400.v2.1	1.29876	0.761684	1.30305	6.69805	7.14146	7.06723	3.95032	2.36411	4.61948	7.27795	8.66907	7.35222
Podel.01G048500.v2.1	32.3642	65.8298	38.9263	197.663	150.947	129.718	439.004	295.985	358.85	177.621	193.16	199.286
Podel.01G048600.v2.1	0	0	0	1.89845	0.227394	0.474063	0	0	0	0.90407	0.222518	0.240185
Podel.01G048700.v2.1	11.0645	13.0334	12.4352	22.1325	17.7129	19.4517	17.3816	17.5377	16.4422	20.1965	16.7534	16.7069
Podel.01G048800.v2.1	0	0	0	0	0	0	0.400281	0	0.192742	0	0	0
Podel.01G048900.v2.1	0	0	0	0	0.220572	0	0	0	0	0	0.647527	0
Podel.01G049000.v2.1	4.50139	4.54654	4.62915	5.46039	4.73101	4.0824	4.46602	3.73637	4.52067	4.07955	5.0588	3.83887
Podel.01G049100.v2.1	0.0735376	0.0766712	0.0737802	0.0854653	0	0	0.170417	0.0856698	0	0.0813999	0	0.0865023
Podel.01G049200.v2.1	0	0.0600876	0.231288	0	0.192546	0.267609	0.0667783	0	0.257238	0.191381	0	0.0677923
Podel.01G049300.v2.1	0	0	0	0	0	0	0	0	0	0.134227	0	0
Podel.01G049400.v2.1	0	0.150183	0.21678	0	0	0	0.0834526	0	1.60735	0	0.0784881	0.0847198
Podel.01G049500.v2.1	0.131311	0	0.0658723	0.0763049	0.0731177	0	0	0	0	0	0.0715499	0.386154
Podel.01G049600.v2.1	64.8606	59.4388	72.2355	122.766	78.1937	151.002	132.218	72.755	100.351	37.132	33.6403	52.5778
Podel.01G049700.v2.1	0	0	0.0416011	0	0.0461769	0.0481341	0	0	0.0925375	0.137692	0.13556	0
Podel.01G049800.v2.1	0	0.0767662	0.0738716	0.0855712	0	0	0.255942	0.085776	0	0	0.0802388	0
Podel.01G049900.v2.1	0.114707	0.0797301	0.115086	0.311063	0.212907	0.0887724	0	0.0890878	0.511993	0.0423237	0.0416684	0
Podel.01G050000.v2.1	3.82395	3.39157	2.98593	4.22299	4.23929	3.31423	3.1878	3.5679	3.57195	5.05637	3.92212	4.17246
Podel.01G050100.v2.1	94.7668	91.7065	83.4188	85.121	92.2113	72.6485	66.8563	78.1142	68.8356	86.7813	95.78	86.801
Podel.01G050200.v2.1	9.50332	9.059	10.3973	11.5181	11.7929	10.0339	7.76052	7.74982	8.02909	13.575	11.9346	11.8175
Podel.01G050300.v2.1	0.572362	0.447564	0.251235	0.332599	0.756929	0.373742	0.45595	0.625116	0.638682	0.593959	0.389842	0.841588
Podel.01G050400.v2.1	4.27324	3.67742	2.3138	3.38973	2.64384	2.20472	3.14376	3.23981	2.87616	1.50162	2.14364	1.83511
Podel.01G050500.v2.1	0	0	0	0	0	0	0	0	0	0	0	0
Podel.01G050600.v2.1	13.5286	11.9813	11.9923	14.0703	11.9845	11.6001	15.2749	13.9248	10.7646	12.8479	10.5548	12.8395
Podel.01G050700.v2.1	0	0	1.86295	0	0.689287	0	0	0	0	0	0	0
Podel.01G050800.v2.1	13.9441	12.3355	11.9713	14.6156	15.753	13.5243	11.0512	11.6267	11.159	15.7022	16.5774	16.0001
Podel.01G050900.v2.1	8.45383	11.5842	6.05838	8.14074	11.8356	7.29017	8.95589	9.56716	7.00765	9.8924	13.1611	15.0584
Podel.01G051000.v2.1	39.7972	41.756	38.7139	53.2868	53.0271	44.7935	34.4826	35.0219	32.7013	49.0212	49.4715	47.1695
Podel.01G051100.v2.1	5.2049	1.93427	3.92948	0.838494	0.573908	1.67505	3.52303	2.76164	0.690059	0.741565	1.23552	0.66681
Podel.01G051200.v2.1	3.77393	2.66688	3.99673	9.55185	9.38636	5.6466	2.18643	2.63793	1.0762	9.79372	11.8355	7.64541
Podel.01G051300.v2.1	0.246891	0.471921	0.577979	0.382581	0.229126	0.38214	0.429111	0.479371	0.183665	0.546574	0.493268	0.629238
Podel.01G051400.v2.1	1.42567	1.05488	0.968965	0.855182	1.43406	0.800807	0.479594	0.750075	0.923728	0.814503	1.35319	1.46063
Podel.01G051500.v2.1	24.2796	23.4712	22.188	21.1319	20.892	21.0656	18.393	21.8129	24.5567	24.16	21.9381	22.3643
Podel.01G051600.v2.1	11.3158	12.4608	11.6933	14.9736	11.2331	13.5296	10.8527	12.7383	9.08003	14.9181	16.2574	12.9618
Podel.01G051700.v2.1	6.28607	4.36929	8.40909	2.34825	5.08371	4.69108	2.16777	3.48721	1.5866	2.15371	5.62712	3.96124
Podel.01G051800.v2.1	0	0	0	0.0234009	0.0224234	0	0	0	0	0	0	0
Podel.01G051900.v2.1	0	0	0	0	0	0	0	0	0	0	0	0
Podel.01G052000.v2.1	1.16735	1.12582	1.75681	1.32278	2.50256	1.79555	0.98065	1.46194	1.30262	1.64751	0.795097	1.92242
Podel.01G052100.v2.1	0.0684543	0	0.0686802	0.31823	0	0	0	0.239244	0	0.0757732	0.0745999	0.0805229
Podel.01G052200.v2.1	0	0	0	0	0	0	0	0	0	0	0	0
Podel.01G052300.v2.1	9.53474	11.2453	11.9787	18.1403	15.9586	10.7942	9.59851	10.5896	9.50733	25.4161	22.2204	20.0444
Podel.01G052400.v2.1	0	0	0	0	0	0	0	0	0	0	0	0
Podel.01G052500.v2.1	2.16366	2.63843	2.46278	2.85282	3.57912	2.40888	2.63899	3.06602	3.12031	4.27176	3.65406	3.31906
Podel.01G052600.v2.1	2.77459	4.05512	4.69757	4.3187	5.72466	6.34115	3.48763	2.43869	5.19699	9.9541	6.76279	4.69164
Podel.01G052700.v2.1	0	0.0297552	0.0715831	0.0663362	0.047674	0.0331298	0	0.0664949	0.0159229	0.0157952	0.0622024	0.0671411
Podel.01G052800.v2.1	0.0483469	0	0.0242532	0.140472	0.0538418	0.0280619	0.14005	0	0.0269744	0.13379	0.0790309	0.0284353
Podel.01G052900.v2.1	0.0218289	0.0227591	0.0657029	0.177587	0.437578	0.177382	0.0758799	0.0508605	0.0487165	0.217465	0.0713659	0.256774
Podel.01G053000.v2.1	3.57583	4.3185	4.54433	4.98699	4.24772	4.56613	6.87103	7.39424	4.62193	4.255	4.80612	4.62687
Podel.01G053100.v2.1	23.2201	23.1794	23.8115	22.3929	22.8966	23.0729	27.3456	24.7487	26.9072	21.3488	18.3884	21.3906
Podel.01G053200.v2.1	0	0	0	0	0	0	0	0	0	0	0	0
Podel.01G053300.v2.1	0.258154	0.134577	0.431676	2.55022	2.15621	3.04674	0.74781	0.75186	0.624143	2.47654	1.35976	3.1885
Podel.01G053400.v2.1	0.982122	0.767979	1.35487	7.13388	9.57026	10.9735	4.12521	1.57321	4.38368	8.28933	8.02719	7.36485
Podel.01G053500.v2.1	0	0	0	0	0	0	0	0	0	0	0	0
Podel.01G053600.v2.1	0.466026	0.242942	0.584455	0.947827	0.778489	0.676237	1.61996	0.678639	0.390018	0	0.380898	0.685234
Podel.01G053700.v2.1	0.26118	0.408464	0.720614	0.986513	0.654444	0.454788	0.30263	0.684605	0.728606	0.795035	0.426941	1.2289
Podel.01G053800.v2.1	19.6835	20.7524	19.0471	17.1892	17.1677	16.4005	16.3275	15.5158	14.2049	20.1589	19.8468	16.6187
Podel.01G053900.v2.1	5.2577	4.92036	5.17972	12.2946	16.5782	11.1774	3.00937	3.94812	3.64031	11.7448	15.4978	14.7165
Podel.01G054000.v2.1	19.0106	17.9828	20.8691	19.3521	20.9901	18.2908	20.0795	18.9877	19.0648	21.0732	22.9339	18.7575
Podel.01G054100.v2.1	25.319	24.893	23.713	19.8501	16.6768	17.244	53.5178	58.6418	42.077	19.2387	17.0402	16.5538
Podel.01G054200.v2.1	0	0	0	0.022176	0	0	0	0	0	0	0	0
Podel.01G054300.v2.1	0.327897	0.28789	0.380923	0.320911	0.172972	0.360607	0.439926	0.321679	0.192574	0.171926	0.225685	0.203003
Podel.01G054400.v2.1	18.4418	17.933	20.1637	21.0054	17.1575	15.3755	24.1929	21.4843	22.1695	20.108	18.2931	17.2571
Podel.01G054500.v2.1	0.257222	0	0	0.298943	0	0	1.78827	0.599318	0.86108	0.284723	0.560629	1.21028
Podel.01G054600.v2.1	8.26567	8.07619	9.09854	32.1676	25.0379	24.509	9.46802	10.8399	11.1735	19.8673	26.9202	21.3348
Podel.01G054700.v2.1	25.9432	27.2314	29.0554	30.6488	34.6788	29.7549	26.4298	23.8975	25.6699	37.0972	39.4285	34.4089
Podel.01G054800.v2.1	0	0	0.0521105	0.181091	0	0.180882	0	0	0.115915	0.114984	0.056602	0.183288
Podel.01G054900.v2.1	0.248761	0.0741033	0.178273	0.371713	0.118729	0.206268	0.123532	0.0828005	0.23793	0.157347	0.0774554	0.0836051
Podel.01G055000.v2.1	0.21412	0.446489	0.32224	0.4977	0.834596	0.497126	0.372154	1.12251	0.836256	1.06656	0.466686	1.25935
Podel.01G055100.v2.1	0.902142	0.8337	0.946261	1.42973	1.41568	1.21387	0.831502	0.621032	0.938036	1.58867	1.72048	1.51943
Podel.01G055200.v2.1	45.4011	40.4811	43.0618	33.687	34.3981	42.5281	48.2466	39.8853	45.6786	27.233	24.0626	36.2845
Podel.01G055300.v2.1	1.26917	1.25709	1.44314	2.11421	3.20375	1.79255	1.2255	1.52784	1.58146	3.62923	2.90453	2.71215
Podel.01G055400.v2.1	14.3712	13.5289	14.8786	26.2695	27.0813	23.6939	16.6751	14.8149	16.3478	40.9718	41.2714	31.2776
Podel.01G055500.v2.1	0.618539	0.80612	0.581793	1.61745	1.29157	1.07705	1.03026	0.630512	0.388242	0.898629	0.800456	0.318319
Podel.01G055600.v2.1	0	0	0	0.0604164	0	0	0	0	0	0.287713	0	0
Podel.01G055700.v2.1	1.36317	2.59171	3.86166	2.93558	1.20555	2.04788	1.34724	2.66235	1.47639	1.19826	0.742777	0.235809
Podel.01G055800.v2.1	0.30419	1.16289	1.52597	0.707057	0.451683	0.706241	0.117489	0.4725	0.339436	0.448949	0.441998	0.119273
Podel.01G055900.v2.1	5.01485	6.02075	4.98057	9.24278	3.55397	4.46905	5.45857	4.24887	3.50451	3.13997	2.1529	0.774612
Podel.01G056000.v2.1	7.90261	8.17041	10.2509	24.9401	25.7763	23.7597	9.19511	8.93674	9.48242	22.8387	22.3049	26.254
Podel.01G056100.v2.1	9.60156	10.6394	9.86593	8.84089	11.3127	8.99221	10.1042	10.3751	9.67891	10.5768	7.58228	8.12973
Podel.01G056200.v2.1	192.375	190.223	179.275	249.859	225.135	237.589	164.148	159.526	168.957	219.766	212.418	227.387
Podel.01G056300.v2.1	0	0	0.0163462	0	0	0	0	0	0	0	0	0.0383295
Podel.01G056400.v2.1	36.6945	33.4478	40.5361	61.4387	49.6527	58.2143	35.6733	31.1948	25.9342	58.1821	57.5162	54.5253
Podel.01G056500.v2.1	0.243296	0.140924	0.162733	0.219923	0.090316	0.282432	0.375878	0.251942	0.301652	0.269308	0.294598	0.667776
Podel.01G056600.v2.1	5.54254	4.84666	4.48453	5.5411	6.37158	5.18878	3.93617	4.65178	4.45568	3.43039	4.80612	4.76708
Podel.01G056700.v2.1	0	0	0	0.017918	0.0515087	0	0.0178641	0.0179609	0	0	0.0504043	0.0181354
Podel.01G056800.v2.1	0	0	0	0	0	0	0	0	0	0	0	0
Podel.01G056900.v2.1	0	0	0	0	0	0	0	0	0	0	0	0
Podel.01G057000.v2.1	0	0	0	0	0	0	0	0	0	0	0	0
Podel.01G057100.v2.1	0	0	0	0	0	0	0	0	0	0	0	0
Podel.01G057200.v2.1	0	0	0	0	0	0	0	0	0	0	0	0.0333304
Podel.01G057300.v2.1	1.44923	0.629576	0.605838	2.24572	2.42091	2.52352	2.79872	1.68832	1.88667	2.8073	2.76383	1.13649
Podel.01G057400.v2.1	0	0	0	0.066592	0	0	0	0.133503	0.127875	0	0.0624423	0.1348
Podel.01G057500.v2.1	0	0	0.145899	0	0	0.0337622	0	0	0.194723	0	0.0316949	0.136846
Podel.01G057600.v2.1	0.990306	0.485885	0.759792	0.541615	0.389244	0.270495	0.674984	0.475047	0.325015	0.386889	0.253932	0.548187
Podel.01G057700.v2.1	0	0	0	0	0	0	0	0	0	0	0	0
Podel.01G057800.v2.1	0	0	0	0	0	0	0	0	0	0	0	0
Podel.01G057900.v2.1	0	0	0	0	0	0	0	0	0	0	0	0
Podel.01G058000.v2.1	0	0	0	0	0	0	0	0	0	0	0	0
Podel.01G058100.v2.1	0	0	0	0	0	0	0	0	0	0	0	0
Podel.01G058200.v2.1	0.0397713	0.0414661	0.0199513	0.0462222	0.132875	0.0461688	0	0	0.0221898	0	0.0433418	0.0701746
Podel.01G058300.v2.1	3.60874	3.06252	2.77864	1.46305	0.654238	1.16909	10.6968	5.47512	3.55864	0.185794	0.0914586	0.691041
Podel.01G058400.v2.1	0	0	0	0	0	0	0	0	0	0	0	0
Podel.01G058500.v2.1	0.385834	0	0	0.149472	0	0	0	0.149829	0	0	0	0
Podel.01G058600.v2.1	9.45412	7.48911	7.11399	6.92094	5.55841	8.38444	9.71527	6.86059	7.92691	4.64782	5.75579	6.83407
Podel.01G058700.v2.1	0.132041	0.137667	0.132476	0	0.147048	1.07296	0.305993	0	0.442021	0.146158	0	0
Podel.01G058800.v2.1	15.691	16.0985	15.2761	15.7824	12.5728	13.978	21.0215	19.8222	22.2807	12.0412	11.9327	11.7647
Podel.01G058900.v2.1	20.0891	18.9222	21.0475	19.3545	20.0315	15.5783	14.8001	17.2347	16.0571	18.4338	16.5185	18.9236
Podel.01G059000.v2.1	9.6384	9.27907	13.0418	10.6867	8.01955	14.061	11.1253	8.77634	10.1783	4.78261	5.95612	8.86162
Podel.01G059100.v2.1	5.02082	5.80159	6.06411	5.68652	5.48462	6.19969	4.74305	4.43344	5.21004	7.92935	6.97015	5.34173
Podel.01G059200.v2.1	0.747401	0.974062	0.374933	0.651471	0.62426	0.650719	1.51553	1.08838	0.417001	1.24096	0.610874	0.659376
Podel.01G059300.v2.1	0	0.333066	0.320508	0	0	0.0927099	0.277615	0	0	0.176804	0	0.0939433
Podel.01G059400.v2.1	0.284027	0	0	0	0	0	0	0	0.0633873	0.0628787	0	0
Podel.01G059500.v2.1	0	0	0	0	0	0	0	0	0	0	0	0
Podel.01G059600.v2.1	0	0	0	0	0	0	0	0	0	0	0	0
Podel.01G059700.v2.1	0	0	0	0	0	0	0	0	0	0	0	0
Podel.01G059800.v2.1	37.3428	36.1735	32.9121	45.5577	46.1822	33.7696	32.0336	34.3702	25.7846	45.8266	53.1362	39.5175
Podel.01G059900.v2.1	57.5143	57.227	58.4287	50.6665	52.5716	52.8944	47.319	48.1106	52.8227	50.8	55.5227	55.7606
Podel.01G060000.v2.1	0	0	0.0273335	0.063325	0.09102	0.0948778	0	0.0317383	0.0608007	0.120626	0.0593789	0.160233
Podel.01G060100.v2.1	0.58976	0.307446	0.232456	0.31823	0.492592	0.171157	0.195245	0.34353	0.258538	0.303093	0.48203	0.445973
Podel.01G060200.v2.1	0	0	0.0637928	0	0.106214	0.0369054	0	0.074073	0	0	0.103937	0
Podel.01G060300.v2.1	0	0	0	0.170508	0	0.170312	0	0	0	0	0.319766	0.172577
Podel.01G060400.v2.1	9.40017	7.56229	7.51002	6.74374	8.72379	6.90435	8.10179	7.50347	7.47853	6.87257	8.6632	6.51842
Podel.01G060500.v2.1	0.878104	0.305174	0.391556	0.453569	0.54328	0.679568	0.113052	0.113664	0.326616	0.75599	0.531631	0.229536
Podel.01G060600.v2.1	0.103023	0.0268532	0.258407	0.209533	0.458927	0.418581	0.17906	0.270044	0.02874	1.19739	0.81397	0.605928
Podel.01G060700.v2.1	5.08066	4.8469	5.17389	8.00092	8.57203	10.3214	5.09225	4.88307	7.96545	5.34267	4.54016	5.91662
Podel.01G060800.v2.1	78.4054	76.157	62.64	25.247	36.3819	26.3199	38.6302	45.9306	41.3148	37.3362	33.9586	32.9762
Podel.01G060900.v2.1	21.2592	20.4841	22.5876	17.2119	18.2221	16.0829	14.7384	14.5399	13.1274	17.583	18.8076	15.7349
Podel.01G061000.v2.1	0	0	0.10243	0	0	0	0	0	0	0	0	0
Podel.01G061100.v2.1	0.0789088	0	0	0	0	0.274806	0	0	0.176104	0.262036	0.0859929	0.278462
Podel.01G061200.v2.1	0	0	0	0	0	0	0	0	0	0	0	0
Podel.01G061300.v2.1	0	0	0	0	0	0	0	0	0	0.0369086	0	0
Podel.01G061400.v2.1	0	0	0	0	0	0	0	0	0	0	0	0
Podel.01G061500.v2.1	1.66632	1.01697	1.83492	0.802976	1.40309	1.10871	1.03602	0.994285	1.38321	0.922235	0.907955	1.41031
Podel.01G061600.v2.1	10.7464	10.2239	11.1861	14.623	14.9347	14.2682	10.9473	10.2241	9.66817	14.2	14.6877	13.4047
Podel.01G061700.v2.1	30.7779	28.419	27.2718	18.1188	22.0665	26.3003	31.3795	31.0514	30.1633	14.6127	13.8384	17.3625
Podel.01G061800.v2.1	3.12029	2.90717	6.92726	4.08935	3.54886	4.31583	3.23087	3.40305	2.96327	3.38041	3.25572	1.87425
Podel.01G061900.v2.1	0	0	0	0	0	0	0	0	0	0	0	0
Podel.01G062000.v2.1	0.254359	0.424317	0.765596	1.59633	0.509883	0.708659	0.294728	0.474118	0.908262	0.957285	0.609828	0.418884
Podel.01G062100.v2.1	0.314383	0.983338	0.31542	1.09613	0.175057	1.45981	0	0	0	0.69599	1.19912	0
Podel.01G062200.v2.1	9.39569	9.2083	9.16275	19.9611	20.3412	17.713	7.62079	8.3188	7.29712	19.8021	21.4204	19.275
Podel.01G062300.v2.1	514.753	566.587	427.651	249.129	217.585	138.192	425.76	538.387	526.051	261.714	278.571	182.258
Podel.01G062400.v2.1	189.627	179.369	318.917	281.62	317.842	280.473	76.9187	133.079	143.408	304.202	366.946	370.021
Podel.01G062500.v2.1	57.8037	45.7894	56.0145	61.2997	78.7186	85.2622	39.2885	29.7618	39.9581	42.0999	28.5835	51.112
Podel.01G062600.v2.1	0	0	0	0	0	0	0	0	0	0	0	0
Podel.01G062700.v2.1	23.6596	21.6053	19.7904	10.1157	9.90322	10.9486	22.0128	21.096	20.6878	9.09759	9.16228	9.47767
Podel.01G062800.v2.1	11.9026	11.5199	12.4811	12.3819	10.7909	12.3126	12.6927	10.2202	10.83	11.2156	10.3184	10.4125
Podel.01G062900.v2.1	60.8803	63.2568	58.881	83.6196	67.916	63.8848	62.4355	87.1044	80.6358	73.7469	85.8058	71.9821
Podel.01G063000.v2.1	0	0.448915	0	0	0	0	0	0	0	0	0	0
Podel.01G063100.v2.1	29.3291	28.4312	33.6577	28.2009	23.541	33.9187	48.3473	30.7396	35.2039	25.8958	20.3638	24.8076
Podel.01G063200.v2.1	207.342	206.246	178.402	141.603	160.982	154.877	175.644	193.751	167.025	129.19	130.943	160.041
Podel.01G063300.v2.1	0.747401	0.389625	0.374933	0.868628	0.416173	0	0	0	0	0	0.40725	0.439584
Podel.01G063400.v2.1	5.62541	3.77043	5.74475	8.58092	7.94282	9.38729	7.62396	6.31943	6.50141	3.94738	3.28416	5.31737
Podel.01G063500.v2.1	18.7355	16.8936	19.8095	9.57116	12.175	11.7111	19.4426	16.9815	15.2318	11.1214	9.8722	11.0435
Podel.01G063600.v2.1	0	0	0	0	0	0.15193	0	0	0	0.14487	0	0.153951
Podel.01G063700.v2.1	0.652949	0	0.218368	0.126476	0.605966	0.12633	0.378288	0.126779	0.242869	0.12046	0.118595	0.256021
Podel.01G063800.v2.1	90.2635	89.6458	84.1177	120.949	120.082	118.68	100.539	90.9546	110.083	101.075	83.6548	110.7
Podel.01G063900.v2.1	9.65378	10.7031	13.2325	11.0616	10.5996	11.9959	12.21	11.0089	12.062	6.84802	6.59381	5.99776
Podel.01G064000.v2.1	0.344454	0.718265	0.863977	0.200162	0	0.199931	1.39692	0.802565	0.192183	0.571923	0.563067	0
Podel.01G064100.v2.1	0	0	0	0	0	0	0	0	0	0	0	0.0880275
Podel.01G064200.v2.1	11.3236	10.7905	6.71884	2.12262	0.813584	2.96824	12.1331	11.4896	4.21188	0.539107	1.19421	0.716126
Podel.01G064300.v2.1	2.72405	3.16556	4.29884	3.42971	2.27524	2.70107	2.59743	1.81813	3.8946	1.94738	1.39153	1.30175
Podel.01G064400.v2.1	10.3279	9.90515	10.063	14.1574	12.9763	12.604	11.0081	8.63819	9.08667	13.3741	11.724	11.6814
Podel.01G064500.v2.1	1.16595	1.16887	1.75469	0.781765	1.44828	2.0823	4.26081	1.98521	3.50281	0.645301	0.733049	0.3165
Podel.01G064600.v2.1	0	0	0	0	0	0	0	0	0	0.0199669	0	0
Podel.01G064700.v2.1	0	1.72084	2.75993	0	0	0	5.73737	1.28187	1.84175	1.21798	0.599562	0.647165
Podel.01G064800.v2.1	2.38503	3.02724	2.28886	1.68723	1.27031	1.5649	1.08139	1.93288	1.38855	1.60697	0.904051	0.853852
Podel.01G064900.v2.1	0	0	0.082057	0.0475265	0	0.0474716	0.0947672	0.238201	0	0.0452657	0.0445648	0.0481031
Podel.01G065000.v2.1	0	0	0	0	0	0	0	0	0	0	0	0
Podel.01G065100.v2.1	0.701102	1.46195	1.05512	0.271606	0.325327	0.339116	0.406185	1.15709	0.717143	0.582045	0.636703	0.61853
Podel.01G065200.v2.1	0.717613	1.04747	1.24797	0.111201	0	0.0555364	0.110867	0.557337	0.373689	0.264779	0.156407	0.225101
Podel.01G065300.v2.1	17.7422	19.5176	20.816	22.5137	19.8394	18.2003	21.4391	18.9399	19.394	21.8435	22.5312	19.3795
Podel.01G065400.v2.1	0.16059	0.0558111	0.0537067	0.684338	0.417298	0.745688	0.124051	0.187084	0	0.651786	0.933372	0.881544
Podel.01G065500.v2.1	20.5783	21.8663	21.1902	13.8914	11.8565	12.731	17.619	18.059	15.2901	9.16594	11.7097	6.60962
Podel.01G065600.v2.1	3.90659	3.36098	5.39956	3.17499	2.3122	3.07618	3.07048	3.37354	3.99343	2.23773	2.61988	2.18519
Podel.01G065700.v2.1	11.7889	13.7733	12.3983	10.1546	14.0364	13.2892	9.02606	9.11909	10.1094	9.56671	7.95208	10.9021
Podel.01G065800.v2.1	52.9381	54.6971	58.8973	45.3543	52.3747	50.3355	39.7521	46.5175	39.5586	39.8213	53.6404	45.9607
Podel.01G065900.v2.1	15.4911	13.8165	18.0967	9.73272	11.3417	11.9293	10.4854	13.687	13.4865	11.6806	9.25993	10.9694
Podel.01G066000.v2.1	28.2902	28.8023	31.6757	9.07003	9.185	5.86812	8.2207	10.6931	11.7762	13.7923	11.3559	10.2233
Podel.01G066100.v2.1	1.44154	1.54993	1.80787	2.30361	2.85957	3.81748	1.20054	1.73184	3.01606	4.13874	1.2764	3.44435
Podel.01G066200.v2.1	0	0	0	0	0	0	0	0	0	0	0	0
Podel.01G066300.v2.1	0.102225	0.0799359	0.0256406	0.0297015	0	0	0	0	0.0285175	0.0282886	0.111402	0
Podel.01G066400.v2.1	12.081	12.3734	12.2012	11.499	9.74159	7.24436	10.5065	11.9304	11.9929	10.1254	10.7243	9.56805
Podel.01G066500.v2.1	0.0474209	0	0.0951547	0.110225	0.0528105	0	0.109894	0.386711	0	0.157473	0.413425	0.223125
Podel.01G066600.v2.1	22.434	21.8453	23.4105	29.2089	24.807	24.0158	16.1239	17.444	17.181	29.4594	26.5238	25.0821
Podel.01G066700.v2.1	0	0	0	0	0	0	0	0	0	0	0.814499	0
Podel.01G066800.v2.1	0	0.0350596	0	0.0390809	0.224691	0.117107	0.350671	0.0783488	0.112569	0.0744438	0.293164	0.0791102
Podel.01G066900.v2.1	0	0	0.0429499	0	0	0	0	0	0.0238844	0	0	0
Podel.01G067000.v2.1	0	0	0	0	0	0	0	0	0	0	0	0
Podel.01G067100.v2.1	0.208485	0	0.209173	0.0807672	0.232181	0.242022	0.483147	0.161921	0	0.0769253	0.151468	0.163494
Podel.01G067200.v2.1	1.02635	0.305739	0.845855	2.00224	1.06136	0.765929	0.509674	0.854056	0.286318	0.64919	1.27828	0.560531
Podel.01G067300.v2.1	274.292	265.438	265.527	226.018	196.79	172.822	121.505	140.832	148.847	189.344	178.903	140.243
Podel.01G067400.v2.1	35.2828	36.7863	34.929	48.9033	45.444	44.067	23.8933	25.3876	28.5757	53.9879	58.0403	51.1111
Podel.01G067500.v2.1	0	0	0.58066	0	0	0	0	1.34846	0.21527	0.213543	0	0.453856
Podel.01G067600.v2.1	8.90834	8.46031	9.04098	8.81565	8.08727	7.44028	8.60179	9.35051	8.71028	7.81052	7.97794	6.70926
Podel.01G067700.v2.1	19.0139	19.8241	28.3168	30.2465	21.3072	27.9354	19.4841	17.6514	21.217	18.0213	15.7349	15.0971
Podel.01G067800.v2.1	0.209959	0.583749	1.82565	0.976056	0.389703	0.324976	1.86515	6.68568	3.67049	1.0071	0.762694	1.15255
Podel.01G067900.v2.1	2.61535	2.54297	2.50605	9.90417	7.1015	10.4385	3.16662	2.56755	4.23002	4.81411	2.27371	4.94304
Podel.01G068000.v2.1	4.1623	4.9686	5.02335	6.09936	5.37434	6.44245	3.98412	6.11395	3.97146	6.14309	4.93041	4.39941
Podel.01G068100.v2.1	7.0273	6.93425	9.00197	3.93772	5.79962	3.49615	6.10693	6.2131	6.72133	6.11178	4.71799	5.09258
Podel.01G068200.v2.1	9.25314	7.3734	11.0078	10.4467	10.6728	13.1968	8.57733	7.31481	7.74397	7.16971	6.77058	8.78532
Podel.01G068300.v2.1	0	0	0	0	0	0	0	0.192281	0	0	0	0
Podel.01G068400.v2.1	6.94869	5.69233	5.90453	22.9088	18.0827	16.3798	9.53033	12.3078	13.4505	17.1099	19.1631	14.4292
Podel.01G068500.v2.1	0	0.333066	0.961523	0	1.42304	1.11252	0.370153	0	0	1.41443	0.696265	0.375773
Podel.01G068600.v2.1	0.316898	0.297362	0.572298	0.11049	0.24704	0.257511	0.367191	0.36918	0.63651	0.210468	0.138139	0.260937
Podel.01G068700.v2.1	13.6933	11.7078	10.9421	12.6751	11.5159	16.4117	10.7649	9.17616	12.3051	9.61304	9.33213	10.1681
Podel.01G068800.v2.1	0.125443	0.0871926	0.0839049	0.631757	0.977904	0.970812	0.387605	0.146139	0.233297	1.01827	0.911368	1.47559
Podel.01G068900.v2.1	5.76105	5.5183	4.97151	6.37907	5.80941	4.45008	5.59015	6.25477	5.83312	7.29317	6.02903	6.27712
Podel.01G069000.v2.1	0	0	0	0	0	0	0	0	0	0	0	0
Podel.01G069100.v2.1	5.93436	4.88739	5.9039	7.85319	8.16384	8.50986	5.05601	4.50243	4.42392	8.66644	7.41816	7.83116
Podel.01G069200.v2.1	0.0706941	0.0737065	0.106391	0.328642	0.236186	0.205164	0	0.164714	0.315541	0.156505	0.269642	0.66526
Podel.01G069300.v2.1	11.1215	6.61044	7.02164	4.22791	4.0899	8.56672	6.06187	5.93325	8.27339	1.38062	1.51027	2.81206
Podel.01G069400.v2.1	1.32041	1.29063	1.44896	1.75038	1.74619	0.981953	1.36262	1.37	1.22016	1.23321	2.45071	1.9415
Podel.01G069500.v2.1	14.9136	14.3505	13.4618	15.2644	16.3631	14.8263	11.8062	13.6131	13.2325	16.421	14.6393	15.8942
Podel.01G069600.v2.1	0.900278	1.87728	1.8065	2.0926	2.75715	2.87401	2.60789	2.35981	3.51608	1.99306	0.735826	1.5885
Podel.01G069700.v2.1	624.369	490.428	585.231	749.265	905.581	1037.01	375.436	436.949	538.087	584.716	516.317	754.518
Podel.01G069800.v2.1	0	0	0.0853769	0	0	0	0	0.0247838	0.023739	0	0	0
Podel.01G069900.v2.1	0	0	0	0	0	0	0	0	0	0	0	0
Podel.01G070000.v2.1	1.03705	0.638916	0.733061	0.903945	0.524963	0.492492	0.710059	0.823735	0.683809	0.234804	0.205483	1.10899
Podel.01G070100.v2.1	27.3274	26.3261	24.507	20.7709	27.023	21.7448	24.5887	24.4715	20.8421	26.5027	23.5358	29.1119
Podel.01G070200.v2.1	3.51362	3.01047	3.97895	1.25336	1.70465	1.21153	4.19217	3.03957	2.40679	2.58001	1.89557	1.67778
Podel.01G070300.v2.1	2.87601	2.87862	3.63573	5.21429	5.63707	9.54849	5.19862	2.81441	5.26317	2.61047	1.31637	4.73627
Podel.01G070400.v2.1	0	0	0	0	0	0	0	0	0	0	0	0
Podel.01G070500.v2.1	13.4255	13.0308	13.9003	15.0241	12.7781	13.5767	15.3638	14.3022	11.954	13.4668	12.1421	13.0247
Podel.01G070600.v2.1	31.0873	30.9417	27.5242	32.0324	32.479	30.5073	26.663	32.7065	29.1104	31.2892	25.7055	31.3655
Podel.01G070700.v2.1	45.6423	49.9385	53.0234	35.1547	26.6979	38.1304	75.9491	59.1693	52.955	30.118	30.2393	18.2808
Podel.01G070800.v2.1	0	0	0	0	0	0	0	0	0	0	0	0
Podel.01G070900.v2.1	3.39902	3.83545	3.53974	3.77532	3.76138	3.14663	2.39299	2.48114	3.33676	4.42919	4.26683	5.4913
Podel.01G071000.v2.1	41.6468	38.3549	40.371	44.6913	46.7724	44.0129	35.9611	39.4925	32.143	43.8907	49.0186	48.6854
Podel.01G071100.v2.1	92.9388	86.3355	94.1005	96.6783	108.458	99.7544	85.1416	86.6506	80.6204	105.548	104.481	100.692
Podel.01G071200.v2.1	41.392	40.5653	40.2556	22.179	25.2559	24.6081	25.7875	28.6985	31.028	31.1886	26.3274	29.1017
Podel.01G071300.v2.1	1.50295	0.216137	0.909945	0.572204	0.692593	0.571543	0.210178	0.513197	0.173493	1.49154	2.03323	0.670591
Podel.01G071400.v2.1	73.0477	75.5264	80.431	151.083	122.742	134.09	52.4342	50.9678	52.2521	151.776	159.991	113.488
Podel.01G071500.v2.1	11.3051	11.694	12.9946	16.2941	13.7795	13.0202	9.07664	10.9924	12.168	12.9079	15.9093	15.7065
Podel.01G071600.v2.1	1.0879	0.934092	0.609948	1.74778	1.63914	1.5229	1.07518	1.11827	0.785498	1.91257	1.84808	1.95718
Podel.01G071700.v2.1	9.45171	10.9064	9.58945	14.2555	14.6654	8.87629	5.78351	6.37157	6.04372	13.7537	15.624	10.8058
Podel.01G071800.v2.1	5.30599	5.05204	6.95135	11.4159	13.4296	11.53	9.47618	8.83784	4.50176	15.4113	11.7319	15.062
Podel.01G071900.v2.1	4.4844	5.43619	5.03482	6.05972	4.63736	5.4743	5.36106	4.76816	5.06358	5.94875	5.81785	6.07045
Podel.01G072000.v2.1	16.23	15.8461	16.4906	12.5484	11.7945	13.2524	14.7418	18.3468	14.6573	12.1798	11.3167	11.0827
Podel.01G072100.v2.1	13.0032	12.3769	13.7875	11.421	11.7319	11.9736	11.3867	10.9171	12.9834	12.7922	12.5427	12.6878
Podel.01G072200.v2.1	0.127234	0.309531	0.170205	0.369678	0.28339	0.590802	0.319425	0.123521	0.283953	0.328621	0.392861	0.87305
Podel.01G072300.v2.1	104.339	95.2359	86.6708	111.136	103.566	91.8229	86.3434	96.3496	72.8412	98.033	107.812	95.5187
Podel.01G072400.v2.1	10.009	12.887	9.69133	28.3609	18.5776	20.2871	27.1344	19.5078	24.8194	19.9072	15.7207	16.3335
Podel.01G072500.v2.1	0.0434662	0.0453184	0	0	0	0	0	0	0	0	0	0
Podel.01G072600.v2.1	1.86712	2.63375	2.64463	3.44641	2.69089	1.52997	5.21772	5.50187	5.02482	4.25506	4.30887	2.97146
Podel.01G072700.v2.1	5.82973	8.45186	6.97376	7.3967	6.26181	4.66515	14.0095	15.733	14.8388	9.0304	9.36047	7.60818
Podel.01G072800.v2.1	0.614673	0.49133	0.431691	0.0238124	0	0.0713547	0.522298	0.38191	0.960252	0.136078	0.0669855	0.0241013
Podel.01G072900.v2.1	2.09998	0.875786	2.12909	0.282595	0.0738522	0.128304	1.94661	1.46786	1.80064	0.195747	0.120448	0
Podel.01G073000.v2.1	0	0	0	0	0	0	0	0	0	0	0	0
Podel.01G073100.v2.1	0	0	0	0	0	0	0	0	0	0	0	0
Podel.01G073200.v2.1	1.48467	1.74554	2.2502	4.18521	4.15111	4.32705	3.03797	2.46561	2.78466	3.28681	3.47689	4.53325
Podel.01G073300.v2.1	2.77286	2.71401	3.46331	4.60373	4.53748	7.88299	5.04888	3.88957	3.031	3.1946	1.41839	3.52798
Podel.01G073400.v2.1	9.61462	10.3251	10.9004	7.93361	9.52956	10.4915	10.9177	9.52072	9.33394	9.68474	8.06789	6.89891
Podel.01G073500.v2.1	41.8143	57.1063	37.8371	49.1027	50.2855	47.5291	55.6423	60.003	56.623	64.7667	62.9331	53.1569
Podel.01G073600.v2.1	0.655006	0.50731	0.807376	0.130499	0.375146	0.304147	0.368637	0.545049	0.29236	0.31073	0.367102	0.484304
Podel.01G073700.v2.1	5.01727	5.32977	5.69867	4.29078	3.83043	4.06604	7.09325	5.33036	6.19721	3.42303	4.0234	3.41489
Podel.01G073800.v2.1	12.7397	15.0676	12.8828	24.9889	26.6929	22.2127	33.4907	30.3283	35.961	30.4331	30.2911	22.5674
Podel.01G073900.v2.1	5.64499	6.74807	4.98007	8.99254	6.50335	7.90882	5.75146	4.98892	6.78779	7.91839	6.94726	5.26637
Podel.01G074000.v2.1	2.12368	2.26079	2.08583	5.94951	6.14912	5.24198	3.93715	5.6252	4.06599	6.53257	5.45696	5.25913
Podel.01G074100.v2.1	22.7458	12.6031	18.1747	81.4029	67.4229	92.6139	26.3163	33.0437	26.7872	85.6344	125.238	103.299
Podel.01G074200.v2.1	302.518	289.573	285.823	365.46	332.671	352.65	323.703	324.507	271.369	310.836	319.23	316.597
Podel.01G074300.v2.1	0.204538	0.0710847	0.102607	0.158476	0.227785	0.316586	0	0.198569	0.114119	0.415079	0.185751	0.200499
Podel.01G074400.v2.1	0.0900278	0	0	0.10463	0.05013	0.0522547	0	0.0524403	0.200919	0.348786	0.19622	0.1059
Podel.01G074500.v2.1	1.68994	1.621	1.42424	0.510653	1.50561	1.80484	0.979073	2.0475	1.39546	2.02027	0.515664	1.47103
Podel.01G074600.v2.1	1.82285	2.53403	2.02137	0.780503	1.17527	0.928097	1.33398	1.41572	1.39172	0.63718	0.975821	0.67712
Podel.01G074700.v2.1	18.7904	17.5791	12.7381	21.6611	23.1318	18.8653	13.1224	13.8442	11.7872	22.8793	26.6759	20.7292
Podel.01G074800.v2.1	65.5622	64.7583	57.9256	45.3852	50.5191	52.8557	49.9297	53.9259	50.9952	45.369	46.776	42.0749
Podel.01G074900.v2.1	48.7599	45.7865	45.2831	57.7585	55.4504	49.1287	48.4945	47.4826	40.598	63.3838	67.6821	53.79
Podel.01G075000.v2.1	22.0051	21.3882	23.0298	30.4581	29.0853	26.5939	21.466	17.6343	21.1767	32.9606	36.4388	28.1701
Podel.01G075100.v2.1	13.2156	14.7141	12.6707	12.9129	12.5272	12.8179	9.83549	9.92894	12.0901	14.0556	13.4995	14.4902
Podel.01G075200.v2.1	10.8707	12.1067	15.4923	10.1215	13.6195	14.5553	9.37541	11.297	13.9223	16.1351	14.3371	15.6208
Podel.01G075300.v2.1	11.577	11.2551	10.5592	12.2665	12.9262	10.7863	7.35173	8.82781	9.12675	12.4153	13.5994	11.9909
Podel.01G075400.v2.1	0.531946	1.33107	1.6011	0.989163	0.829366	0.679264	0	1.0535	0.534224	0.412173	0.521732	0.375437
Podel.01G075500.v2.1	19.3234	19.9581	21.3849	22.1947	23.3843	19.0696	19.6635	21.5097	19.189	25.9478	29.3434	26.5096
Podel.01G075600.v2.1	9.92483	10.1662	9.47716	13.0523	12.3132	10.3085	8.32233	8.67167	8.64612	16.8162	13.6621	11.521
Podel.01G075700.v2.1	39.9956	39.5683	38.525	59.3287	66.219	48.2092	39.3596	36.6699	33.2704	68.5764	69.3016	64.1069
Podel.01G075800.v2.1	0	0	0.158972	0	0	0	0	0	0	0.350779	0	0.559151
Podel.01G075900.v2.1	3.56956	3.10139	4.6259	5.92032	4.01667	5.87031	4.43766	4.46169	3.11185	5.26827	5.59191	4.94243
Podel.01G076000.v2.1	1.47857	1.22803	1.35773	3.02902	1.50707	1.92005	1.59707	2.10204	2.62864	1.47021	1.09241	2.41725
Podel.01G076100.v2.1	0	0	0	0	0	0	0	0	0	0	0	0
Podel.01G076200.v2.1	8.02951	7.01625	7.48057	6.75451	6.6427	7.19057	5.84813	5.30072	6.82658	7.57595	8.12534	6.65656
Podel.01G076300.v2.1	0	0	0	0	0	0	0	0	0	0.441417	0	0.156362
Podel.01G076400.v2.1	6.75771	5.84275	6.53195	5.58705	6.39383	6.85616	5.76124	7.04053	5.73217	10.2777	9.13064	7.91678
Podel.01G076500.v2.1	3.26665	3.89608	3.67469	3.71021	3.5828	2.3557	3.18291	3.3443	2.84432	3.6159	3.23629	3.81345
Podel.01G076600.v2.1	3.4952	2.44653	4.62625	3.79512	4.44067	4.07647	2.54783	2.67632	3.60721	4.59544	3.98781	4.59396
Podel.01G076700.v2.1	12.3158	11.534	11.8362	8.83916	10.1543	9.83224	9.91417	9.96785	10.5603	9.23187	9.08892	8.64142
Podel.01G076800.v2.1	6.52193	6.18478	7.56278	8.1892	7.95664	5.40244	5.77218	5.15436	7.02162	9.17821	6.85743	6.47665
Podel.01G076900.v2.1	0	0	0	0	0	0	0	0	0	0	0	0
Podel.01G077000.v2.1	32.2312	29.2923	27.6817	12.3691	14.2117	10.1298	28.4043	32.789	20.9941	28.6423	28.1438	24.0891
Podel.01G077100.v2.1	0.411713	0.412086	0.479162	0.0956984	0.311784	0.229411	0.381643	0.479637	0.202144	0.182292	0.251258	0.348694
Podel.01G077200.v2.1	0.0871237	0	0.174822	0	0	0	0	0.0507487	0	0	0	0
Podel.01G077300.v2.1	7.56234	9.53659	11.2003	9.70968	10.1062	7.94271	5.92514	8.39045	8.19748	10.1248	10.2819	11.4372
Podel.01G077400.v2.1	1.29541	1.70603	2.49676	1.58476	1.4806	0.910185	1.422	1.54884	2.13022	1.35844	1.56031	0.801995
Podel.01G077500.v2.1	3.18545	3.05007	3.65252	2.71993	2.82351	1.96212	2.33512	3.63525	1.66846	2.66251	2.40874	1.37647
Podel.01G077600.v2.1	0	0	0	0	0	0	0	0	0	0	0	0
Podel.01G077700.v2.1	2.22779	1.92454	11.3992	7.43452	6.73411	4.43339	2.58135	3.93007	1.49155	9.08888	12.4858	6.32676
Podel.01G077800.v2.1	0	0	0	0	0	0	0	0	0	0	0	0
Podel.01G077900.v2.1	3.78699	2.75273	3.2911	8.77147	12.8898	10.7737	4.10989	4.90886	5.98157	11.69	9.64896	13.0502
Podel.01G078000.v2.1	0.141514	0.147545	0.124234	0.308377	0.472795	0.102674	0.143477	0.288508	0.296084	0.450353	0.597598	0.332927
Podel.01G078100.v2.1	29.5111	32.7648	31.2644	28.7733	27.9391	28.2802	25.0914	23.3814	23.3534	26.82	25.5413	25.7831
Podel.01G078200.v2.1	0.0160503	0	0.0161033	0.0373074	0.0357491	0.0372643	0	0	0.0358202	0.0177664	0.0349825	0.03776
Podel.01G078300.v2.1	0	0	0	0	0	0	0	0	0	0	0	0
Podel.01G078400.v2.1	0.398399	0.237358	0.28551	0.661455	0.760592	0.858899	0.989201	0.86195	0.698596	0.314996	0.0620236	0.535585
Podel.01G078500.v2.1	7.38894	6.31765	5.56641	7.99314	6.40645	4.95655	6.57674	7.17827	7.01832	7.89593	6.8542	7.66908
Podel.01G078600.v2.1	0	0	0	0	0	0	0	0	0	0	0.0632969	0
Podel.01G078700.v2.1	8.18079	6.95819	11.0157	11.3842	10.0696	11.8084	8.91786	9.59316	9.54909	5.95753	9.61906	10.636
Podel.01G078800.v2.1	8.35538	7.9136	11.7237	5.28796	6.05747	6.89042	5.27207	7.01127	14.6315	13.9875	12.9821	5.30347
Podel.01G078900.v2.1	1.40836	1.35685	1.60975	1.13954	1.40959	1.20031	1.03283	1.30841	1.25325	1.44053	1.22395	1.17433
Podel.01G079000.v2.1	1.63772	1.86758	1.84851	2.28997	3.02075	1.6338	1.33427	1.0732	1.17073	2.80419	2.78866	2.46826
Podel.01G079100.v2.1	1.23164	1.18001	0.667949	1.70222	1.74233	1.19791	0.848552	0.775588	0.891471	1.54756	1.55987	1.44878
Podel.01G079200.v2.1	1.95272	1.16339	0.55976	0.324206	0	0.323832	0.323232	0.324982	2.80154	0.926354	0.91201	1.6407
Podel.01G079300.v2.1	2.43233	2.09319	2.32415	2.06405	1.33289	1.12047	1.92364	1.57423	1.59403	1.58124	0.967714	1.72577
Podel.01G079400.v2.1	0.151192	0	0	0.175715	0	0	0	0	0	0	0	0.711388
Podel.01G079500.v2.1	2.8127	3.11584	3.88023	3.10547	4.18956	3.67329	2.64802	2.90811	3.64863	3.19126	3.86983	2.97773
Podel.01G079600.v2.1	10.2217	10.2505	11.0774	7.93486	7.55998	7.51809	9.31239	9.36282	7.79269	10.1485	10.5441	7.48043
Podel.01G079700.v2.1	3.63069	4.88439	5.13107	1.49727	2.26079	1.58618	3.39266	3.68391	3.87712	1.77176	2.89302	1.65321
Podel.01G079800.v2.1	4.87223	5.63545	8.05807	1.59258	1.05976	4.28616	4.1459	5.18826	6.45617	2.90724	2.86223	1.74623
Podel.01G079900.v2.1	18.9743	19.738	14.7633	7.85068	12.8893	14.3347	12.8125	21.3528	22.7572	20.9553	10.8781	21.0036
Podel.01G080000.v2.1	1.34454	0.700917	1.16738	2.85479	3.91616	2.22117	1.34821	1.80734	1.81771	2.03209	3.77583	3.19358
Podel.01G080100.v2.1	0.215284	0.448915	0.647983	1.00081	4.79504	1.49948	1.24725	0.250801	1.44137	2.14471	3.75378	2.78562
Podel.01G080200.v2.1	0	0	0.697245	0	0	0	0.402622	0	0	0	0.378671	0
Podel.01G080300.v2.1	0.0793303	0.0827107	0	0.276593	0.441733	0.184182	0.0919204	0.184836	0.531133	0.0878119	0.345809	0.186632
Podel.01G080400.v2.1	20.949	19.9671	21.8992	18.8555	18.3008	19.4162	19.5256	20.4108	19.9236	18.7917	17.3616	17.3628
Podel.01G080500.v2.1	0.635491	0.911034	0.956381	0.369283	0.265394	0.461071	0.27613	0.832875	0.0886406	0.263788	0.432839	0.373764
Podel.01G080600.v2.1	2.89026	1.19135	2.22543	0.390588	0.748547	1.32647	1.94707	1.801	1.57507	1.41363	2.27074	0.948785
Podel.01G080700.v2.1	25.4866	25.3147	20.3254	12.8531	15.5632	11.321	14.6783	19.4428	16.1551	14.69	12.4904	13.6595
Podel.01G080800.v2.1	0	0	0	0.243155	0	0	0.242424	0	0	0.231588	0.114001	0
Podel.01G080900.v2.1	746.974	788.392	748.551	385.665	419.185	427.098	353.668	449.011	509.508	567.08	488.247	486.657
Podel.01G081000.v2.1	0.345121	0.239885	0.23084	0	0	0.0667727	0.266596	0	0.12837	0.06367	0.376105	0.067661
Podel.01G081100.v2.1	1.39732	1.45686	1.03527	1.07431	1.29279	1.77182	0.747269	1.00175	1.51125	3.11723	1.78046	1.31493
Podel.01G081200.v2.1	374.835	358.934	333.659	169.741	189.725	191.238	194.352	233.873	235.857	241.194	198.114	229.209
Podel.01G081300.v2.1	0.15657	0	0.157087	0	0	0.0908777	0.0907094	0.364802	0.0873559	0	0.255939	0
Podel.01G081400.v2.1	0.2309	0.401233	0.463324	0.357803	0.600001	0.268042	0.0891819	0.268994	0.34354	0.170391	0.25163	0.271608
Podel.01G081500.v2.1	3.30659	2.50726	6.03181	2.56194	3.57081	4.30374	4.17967	2.91826	3.13067	5.3238	5.02297	4.71459
Podel.01G081600.v2.1	3.08667	3.2182	3.7236	4.1425	3.84671	2.98598	2.72498	2.22604	2.1322	4.92165	5.1658	4.40889
Podel.01G081700.v2.1	7.20994	7.49408	6.6337	8.26354	9.20111	7.84259	7.63556	7.58659	6.63649	9.43965	9.01589	8.71556
Podel.01G081800.v2.1	14.3284	13.4758	13.3012	15.8369	14.065	14.2325	18.0572	14.154	15.7413	12.958	10.8257	12.9884
Podel.01G081900.v2.1	1.29354	0.850241	1.0721	0.947763	1.65977	1.5669	1.01008	1.8673	1.38066	1.43184	1.10322	1.55467
Podel.01G082000.v2.1	14.7709	14.3535	16.2748	13.5363	14.6855	14.4272	11.9961	14.2965	12.1004	16.5971	18.407	17.6113
Podel.01G082100.v2.1	1.10149	0.325028	1.29279	0.86954	0.578625	0.675527	0.74652	0.871621	0.765304	0.575123	0.407677	0.80675
Podel.01G082200.v2.1	2.95223	2.4936	2.28709	1.5201	2.28895	1.51834	1.90524	2.35091	1.9599	2.2751	0.855224	1.5825
Podel.01G082300.v2.1	0.74273	1.29063	0.993574	0	0.275715	0	1.43434	0.288422	0.828789	0	0.269803	0.291224
Podel.01G082400.v2.1	3.24266	3.42846	3.68103	4.35249	4.25546	3.99401	2.68126	3.56481	3.15972	4.46563	3.68309	3.65318
Podel.01G082500.v2.1	14.3177	12.3351	17.3513	35.1629	20.3508	31.7107	24.7976	25.7659	25.6047	18.3091	14.6587	21.008
Podel.01G082600.v2.1	97.2094	93.0442	103.926	90.4871	79.1016	109.675	86.5221	92.0297	98.0575	57.4552	53.5884	79.8022
Podel.01G082700.v2.1	63.3119	42.3592	59.4446	58.8254	42.7947	65.4389	58.2563	68.0379	67.2476	44.2222	19.3705	46.3968
Podel.01G082800.v2.1	39.4573	36.2117	38.033	43.7864	48.4855	57.4652	54.4264	49.0354	55.4399	51.3077	36.7804	45.958
Podel.01G082900.v2.1	0	0	0	0	0	0	0	0	0	0	0	0
Podel.01G083000.v2.1	114.012	158.112	109.228	82.3312	72.6504	53.9867	235.153	221.095	259.037	95.4172	111.259	76.1113
Podel.01G083100.v2.1	7.88562	4.71304	9.17145	40.6864	40.4413	52.8254	15.7135	11.2345	11.3214	34.8036	25.0143	34.0312
Podel.01G083200.v2.1	0.0732656	0.152775	0	0.170298	0	0	0	0.0853529	0	0.162198	0	0.172365
Podel.01G083300.v2.1	0	0	0	0	0	0	0	0	0	0	0	0
Podel.01G083400.v2.1	5.64541	5.4332	5.53143	4.36674	5.23569	4.69047	6.34447	5.71894	5.60427	4.30532	3.90944	4.50856
Podel.01G083500.v2.1	0	0	0	0	0	0	0	0	0	0	0	0
Podel.01G083600.v2.1	111.896	108.428	106.944	121.651	125.808	114.436	95.8516	96.8308	98.7306	137.601	131.35	130.23
Podel.01G083700.v2.1	0	0	0	0	0	0	0	0	0	0	0	0
Podel.01G083800.v2.1	0	0	0	0.195626	0	0	0	0	0.0626092	0	0	0
Podel.01G083900.v2.1	0	0.208236	0.100192	0	0	0.115926	0	0	0	0.221079	0.108828	0
Podel.01G084000.v2.1	5.62259	5.46474	7.55339	2.54737	3.18388	3.09757	4.03042	5.38449	4.99799	4.48319	6.54277	3.36298
Podel.01G084100.v2.1	0	0	0	0	0.200216	0	0	0	0	0	0	0.10574
Podel.01G084200.v2.1	0	0	0	0	0	0	0	0	0	0	0	0
Podel.01G084300.v2.1	3.1672	2.79055	2.59582	1.24425	1.39099	1.6053	2.01583	3.11807	3.63373	1.7776	1.79869	2.15139
Podel.01G084400.v2.1	0.471574	1.10626	1.12368	0.137016	0.0875285	0.0684288	0.728555	0.595156	0.745472	0.0869988	0.128478	0.0693391
Podel.01G084500.v2.1	1.47097	3.06731	2.2361	0.310829	0.248205	0.31047	1.65277	2.80416	2.38751	0.345385	0.14573	0
Podel.01G084600.v2.1	11.1211	10.4024	10.5202	11.8171	14.0836	9.5165	12.0024	9.9945	9.50227	10.2701	12.812	8.89558
Podel.01G084700.v2.1	0	0.0548719	0.105606	0.122331	0.468886	0.0610949	0	0.061312	0.117455	0.116512	0.057354	0
Podel.01G084800.v2.1	589.472	504.732	640.782	799.207	817.462	989.966	320.085	450.302	530.472	675.435	771.443	981.898
Podel.01G084900.v2.1	49.6545	50.7361	47.8277	39.9893	36.2257	36.2458	44.8906	42.9439	43.3184	35.8042	33.3721	37.895
Podel.01G085000.v2.1	0.873799	0.303678	0.584455	0	0	1.01436	1.68746	2.37524	0.325015	0.644815	0.317415	0.342617
Podel.01G085100.v2.1	0	0	0	0	0	0	0	0	0	0	0	0
Podel.01G085200.v2.1	9.00231	8.22291	8.68523	8.32615	8.32831	7.60525	7.57296	8.96837	7.22287	9.98218	8.612	8.63047
Podel.01G085300.v2.1	19.9774	20.5608	15.822	17.0214	18.528	14.9511	15.5932	16.7253	15.6977	19.8735	19.0058	17.5301
Podel.01G085400.v2.1	95.0998	87.4324	82.4946	58.9319	60.8973	66.4812	98.1156	88.4321	88.4183	51.8126	50.2434	60.4076
Podel.01G085500.v2.1	3.39756	3.13672	4.08532	3.7075	4.04366	3.46236	2.6145	2.35672	3.09665	3.84693	3.27862	3.20334
Podel.01G085600.v2.1	0.426593	0.381233	0.244572	0.0708266	0.0678682	0.282979	0.56491	0.354981	0.340016	0.0674575	0.066413	0
Podel.01G085700.v2.1	0.57409	1.79566	2.01595	2.33523	0.319669	0.999655	0.997803	1.00321	0.960915	0	3.44096	1.01295
Podel.01G085800.v2.1	0	0	0	0	0	0.084049	0.25168	0.0843475	0	0	0	0
Podel.01G085900.v2.1	70.9741	71.4536	59.4614	39.2263	40.306	43.4754	30.0936	34.7883	46.1739	37.2337	35.7013	46.3865
Podel.01G086000.v2.1	1.37891	1.17627	1.38346	1.26263	1.7683	2.91039	1.50091	0.973575	1.49205	1.15631	0.774118	2.01522
Podel.01G086100.v2.1	0.332993	0.151892	0.480256	1.54801	0.903919	0.942232	0.409955	0.21821	0.255459	0.437706	0.226804	0.489624
Podel.01G086200.v2.1	1.77663	1.18344	1.48541	2.63835	2.19839	1.71868	0.914929	1.37982	0.881105	2.45822	1.77478	2.20595
Podel.01G086300.v2.1	140.171	146.535	141.337	173.256	188.997	226.279	168.729	157.197	187.407	173.319	161.66	200.952
Podel.01G086400.v2.1	0.257222	0	0	0	0	0	0.59609	0	0	0	0	0.302571
Podel.01G086500.v2.1	20.4427	21.6457	19.765	16.1542	17.4882	16.8745	13.5238	16.3988	15.6286	25.9561	23.0489	18.68
Podel.01G086600.v2.1	0	0.0360176	0	0.0802976	0.0769436	0.16041	0.0800563	0	0.0385483	0.114717	0	0.0812719
Podel.01G086700.v2.1	2.56239	3.12524	6.11181	5.11317	5.65339	2.75007	0.784278	1.12646	1.45662	5.24456	8.64072	7.10881
Podel.01G086800.v2.1	0.83219	0.231374	0.584455	0.32239	0.432494	0.611834	0.224995	0.0646323	0.650031	0.429876	0.18138	0.587343
Podel.01G086900.v2.1	0	0	0.031982	1.11142	0.248498	0.370044	0.0738717	0	0	0.105855	0.138954	0.0749934
Podel.01G087000.v2.1	0	0	0	0	0.0360608	0	0	0	0	0	0	0.0380893
Podel.01G087100.v2.1	4.07229	2.3159	4.08572	1.72102	2.88599	1.71903	2.57377	3.01899	3.51138	2.66363	1.41205	2.61285
Podel.01G087200.v2.1	0	0	0.088646	0.0513427	0.0491982	0.0512834	0.0511884	0	0	0.146701	0.192573	0.0519657
Podel.01G087300.v2.1	44.5976	48.4031	44.5411	42.2358	38.7382	46.1936	41.3247	40.9178	42.5156	37.1554	30.3851	36.3002
Podel.01G087400.v2.1	5.84202	8.04987	5.39004	3.51421	5.75405	4.29397	6.66714	7.38724	3.79998	4.4194	3.07127	4.31657
Podel.01G087500.v2.1	46.9597	50.379	98.2304	532.183	329.033	690.228	244.802	124.613	214.778	250.799	146.148	332.341
Podel.01G087600.v2.1	0.134127	0.279685	0.941989	3.5853	1.94183	2.80264	3.57452	0.625022	2.8437	1.18774	0.584674	1.41997
Podel.01G087700.v2.1	1.76674	1.26034	0.932933	0.86455	1.86399	2.26682	1.40067	0.758292	0.415043	2.47028	1.52002	1.42194
Podel.01G087800.v2.1	10.9723	10.2817	11.236	12.8838	12.8253	15.1058	11.663	10.432	10.4476	12.0953	10.1539	14.2134
Podel.01G087900.v2.1	0	0	0	0	0	0	0	0	0	0	0	0
Podel.01G088000.v2.1	1.95455	1.73896	3.18989	3.72539	4.73068	4.65892	2.56672	2.61098	2.90803	4.87514	3.57844	3.37207
Podel.01G088100.v2.1	0.174888	0.136756	0.394797	0.762207	0.584296	0.913592	0.101322	0.152806	0.0975764	0.87114	0.905299	2.05721
Podel.01G088200.v2.1	3.35754	3.50062	3.81097	1.7737	2.00176	1.85039	4.79424	3.59539	3.67089	1.08868	0.923982	1.43618
Podel.01G088300.v2.1	15.4167	14.3546	12.6748	14.5329	15.0704	16.1317	14.9854	13.9939	13.8102	20.2409	17.9441	18.8399
Podel.01G088400.v2.1	0	0	0	0	0	0	0	0	0	0	0	0
Podel.01G088500.v2.1	5.6271	4.92222	6.17196	5.59763	5.62936	4.92687	4.14417	4.83326	4.62951	5.33137	5.87243	4.65585
Podel.01G088600.v2.1	0.714163	0.397117	0.812055	0.885333	1.11346	0.939579	0.55167	0.831986	0.690658	1.52833	1.14147	1.06409
Podel.01G088700.v2.1	2.15661	1.47316	2.83523	2.59284	2.15327	2.41719	2.92972	2.59904	1.99158	2.88109	4.86253	4.81122
Podel.01G088800.v2.1	14.9338	14.9315	14.2201	15.9322	14.8433	12.6035	15.7375	12.3776	13.0815	17.6995	15.3767	14.5353
Podel.01G088900.v2.1	14.4899	11.7107	11.4643	9.26774	9.31383	7.8459	8.90184	11.0459	9.49513	11.1951	9.80298	9.43739
Podel.01G089000.v2.1	21.156	22.774	24.1068	16.23	14.4041	15.556	22.7504	19.9286	18.8968	17.4955	18.027	16.7156
Podel.01G089100.v2.1	18.9359	19.6116	19.5348	20.7643	19.6518	20.4847	20.3739	18.029	18.1816	18.7669	17.7564	18.0562
Podel.01G089200.v2.1	2.33013	3.94781	3.79896	3.3851	2.59496	1.35247	2.02495	5.76843	4.55022	1.93444	1.90449	3.42617
Podel.01G089300.v2.1	0.0447765	0.326791	0.134773	0.520391	0.299193	0	0.103765	0.156491	0.0499647	0.148691	0.195185	0.0526706
Podel.01G089400.v2.1	0	0	0	0	0	0	0	0	0	0	0	0
Podel.01G089500.v2.1	0.428408	0.194202	0.373758	0.108238	0.311151	0.583811	0.561147	0.433989	0.374124	0.453594	0.223285	0.328654
Podel.01G089600.v2.1	25.5933	25.654	24.2362	24.8393	31.6357	24.8801	20.6372	23.7131	25.2854	34.9233	32.1969	34.0138
Podel.01G089700.v2.1	8.77437	9.02547	8.15341	5.4752	6.42697	4.99035	3.95759	5.4197	6.89973	7.03992	6.35334	6.02653
Podel.01G089800.v2.1	8.54186	6.09347	5.63819	3.39619	4.75634	4.43605	6.07741	5.06284	5.30927	4.89344	4.40939	4.53913
Podel.01G089900.v2.1	8.05602	9.11738	7.76851	6.54904	7.01925	5.52391	13.5424	13.6886	12.902	9.07905	8.87023	9.1817
Podel.01G090000.v2.1	0.0992788	0	0	0	0.110562	0.115248	0.115035	0.0578289	0	0	0	0
Podel.01G090100.v2.1	8.66216	9.09168	8.86514	13.6698	13.002	9.01298	7.55285	7.35749	6.62708	14.2702	14.3018	12.9155
Podel.01G090200.v2.1	0.165603	0.276256	0.0996897	0.192464	0.368849	0.115345	0.038377	0.192924	0.110875	0.183309	0.252658	0.116879
Podel.01G090300.v2.1	0	0	0	0.677019	0	0	0	0	0	0	0	0
Podel.01G090400.v2.1	12.314	13.2442	14.1493	14.9742	14.6374	11.797	9.04161	9.42278	10.038	20.3741	19.5219	15.5523
Podel.01G090500.v2.1	4.5084	5.18261	4.81323	4.63508	4.95643	3.55617	4.01839	3.70347	4.51481	6.33399	5.29108	4.75931
Podel.01G090600.v2.1	57.1252	52.6234	51.1404	49.1334	47.9156	46.7836	54.642	54.1444	46.9214	45.4894	48.9666	46.8986
Podel.01G090700.v2.1	4.35527	3.58944	4.20318	2.96471	3.74164	2.79275	3.43641	3.26173	3.2168	3.44351	3.571	3.4642
Podel.01G090800.v2.1	68.48	74.872	94.7905	236.093	234.299	172.939	40.3029	48.4019	54.4452	350.425	415.391	231.653
Podel.01G090900.v2.1	17.492	17.2202	17.3221	17.2178	18.1915	15.3807	15.3785	14.7482	15.0125	20.4671	22.1776	19.3216
Podel.01G091000.v2.1	1.44219	1.35328	1.30226	0.58664	0.481832	0.251127	0.584877	1.17609	0.885115	1.27711	0.943	0.508936
Podel.01G091100.v2.1	29.0159	29.1279	30.6316	27.1867	27.7955	28.0495	25.0818	24.5894	22.0628	32.6297	35.1467	29.9329
Podel.01G091200.v2.1	4.67086	3.49506	2.83726	1.6987	2.60086	1.84428	2.24586	3.38703	3.06696	2.83132	3.09913	3.27043
Podel.01G091300.v2.1	9.25624	9.55765	9.04062	8.91713	9.83631	8.88094	7.36554	8.02904	8.711	9.9743	8.72606	9.20899
Podel.01G091400.v2.1	0	0	0	1.15093	0	0	0	0	0.368351	0	1.07921	0.388299
Podel.01G091500.v2.1	0.159299	0.207608	0.759165	0.416557	0.399158	0.832152	0.36916	0.139185	0.444391	0.969815	0.303799	0.234229
Podel.01G091600.v2.1	52.3014	53.7248	55.1862	65.85	67.5847	57.7684	45.4515	43.448	45.8027	64.9772	62.4079	61.0679
Podel.01G091700.v2.1	38.9026	34.3047	44.7917	59.3086	69.6202	63.5839	30.0511	30.4393	31.8197	57.4158	62.8544	75.2061
Podel.01G091800.v2.1	1.39321	0.902951	1.09558	1.31285	2.26443	1.92329	1.09075	1.18439	1.09245	1.95896	0.779658	1.94888
Podel.01G091900.v2.1	0	0	0	0	0	0.223224	0.22281	0	0.214573	0.212851	0.209556	0
Podel.01G092000.v2.1	0	0.170662	0.328454	0.760947	0.182291	0.380034	0	0	0	0	0	0
Podel.01G092100.v2.1	4.07192	2.88524	4.91829	3.67563	3.74224	3.55666	3.43555	4.02984	4.36727	5.6669	5.44991	5.27808
Podel.01G092200.v2.1	2.81976	3.18238	4.60816	8.24347	8.35238	8.47017	2.69465	3.48815	3.27623	7.9157	12.4817	8.78802
Podel.01G092300.v2.1	216.385	275.756	219.228	153.379	140.108	112.927	274.691	310.671	306.596	178.969	204.756	163.006
Podel.01G092400.v2.1	24.9819	35.5441	24.9951	2.96756	3.91957	0.881229	12.0745	21.7874	21.485	3.20835	5.79089	3.49063
Podel.01G092500.v2.1	0.332565	0.231158	0.611715	0.0644179	0.308636	0	0.192673	0.258288	0.0618499	0	0	0
Podel.01G092600.v2.1	15.2077	13.6713	16.6278	13.6525	14.1309	12.2703	11.5111	14.1514	11.0067	16.2343	15.829	15.9227
Podel.01G092700.v2.1	0	0	0	0	0	0	0	0	0	0	0	0
Podel.01G092800.v2.1	13.1363	14.0428	13.6246	14.0431	11.6047	13.5121	10.7897	12.5915	14.7821	11.5958	11.2955	12.5183
Podel.01G092900.v2.1	16.7621	17.6017	17.7216	17.7353	17.8643	14.7158	12.4609	12.7384	13.5422	17.9557	19.0526	16.3251
Podel.01G093000.v2.1	26.0079	26.5501	25.9947	17.3787	19.9504	22.9157	18.5273	22.3072	23.0739	13.3837	14.5747	16.2544
Podel.01G093100.v2.1	8.33339	7.66794	7.72386	5.96476	6.09862	5.98858	7.08102	7.05773	7.58678	7.14521	6.4868	6.22385
Podel.01G093200.v2.1	5.18031	4.43036	5.55667	7.38002	7.73641	5.26536	6.08544	6.95271	7.08583	8.05954	6.58193	5.41965
Podel.01G093300.v2.1	17.3517	16.4877	19.0143	25.6003	27.6623	22.3429	13.5717	16.2331	12.4806	35.4218	33.045	27.6104
Podel.01G093400.v2.1	10.6664	13.0442	12.5272	10.6464	10.7887	10.6633	12.0103	10.5403	11.4403	11.3485	11.1591	9.72757
Podel.01G093500.v2.1	4.61005	2.84829	3.76873	3.37342	5.134	3.56773	4.55033	1.7902	3.04842	2.26797	1.48857	1.60676
Podel.01G093600.v2.1	1.23788	1.72084	1.65596	0.479555	2.75715	0.958003	1.43434	1.92281	5.06482	2.28372	1.34901	1.9415
Podel.01G093700.v2.1	0.0866789	0.135559	0.0434824	0	0.241326	0.100622	0.100435	0.0504896	0	0.0959462	0.0472303	0.0509802
Podel.01G093800.v2.1	1.66469	1.3885	1.38069	1.36719	1.50783	1.57174	1.23449	1.44803	1.33746	1.47414	1.42712	2.37592
Podel.01G093900.v2.1	0.968514	0.65636	1.70049	0.675364	0.377507	0.337292	0.729445	1.01547	0.972662	0.857651	0.738824	0.113926
Podel.01G094000.v2.1	5.41598	5.25281	5.52863	6.07487	6.41727	5.08092	4.99853	3.81505	4.35696	6.69213	5.55905	5.00036
Podel.01G094100.v2.1	47.7667	43.513	43.5534	43.7105	46.2196	50.1237	54.0333	51.6832	41.7954	54.3575	59.8365	51.6093
Podel.01G094200.v2.1	42.351	38.276	47.0246	35.3744	34.6038	36.7208	38.0376	40.7235	37.8399	29.5577	25.6813	29.5654
Podel.01G094300.v2.1	11.6859	9.90445	10.3927	7.1385	8.92722	10.4839	9.34867	9.49025	11.3555	5.50253	5.58751	8.11295
Podel.01G094400.v2.1	35.1109	35.1162	33.6859	36.7437	39.6911	40.6357	37.8605	37.0167	35.1608	34.5269	31.6261	33.0781
Podel.01G094500.v2.1	56.1073	53.7279	62.6344	67.5167	74.5519	73.3789	53.0837	58.8415	51.39	57.0416	60.1603	61.3253
Podel.01G094600.v2.1	8.36521	7.0302	7.6807	10.4291	7.50923	6.17961	5.81569	6.49687	6.44928	8.6984	9.6687	8.58764
Podel.01G094700.v2.1	1.00709	1.75001	4.37846	0.390147	3.7385	3.11757	1.5559	0.78216	0.374594	1.11476	1.82917	3.94881
Podel.01G094800.v2.1	57.5427	57.1312	68.2172	46.4785	48.3418	54.7455	42.0697	56.3447	58.8282	36.3335	40.151	50.6671
Podel.01G094900.v2.1	0.131457	0.205587	0.0659452	0	0	0.0763011	0.609278	0.0765721	0.366721	0	0.143258	0.0773162
Podel.01G095000.v2.1	0.526603	0.366028	1.05668	0.816023	1.75936	1.12074	0.406785	0.511235	0.29381	0.874357	1.05211	0.929165
Podel.01G095100.v2.1	3.57998	4.45965	4.1982	5.29537	3.36553	4.10187	4.57912	4.76641	4.04667	3.96273	3.3947	3.44547
Podel.01G095200.v2.1	1.1273	1.9589	1.79079	1.31015	0.993881	0.763373	0.707533	2.02465	1.83447	2.2357	1.63801	1.32605
Podel.01G095300.v2.1	10.4652	10.8783	11.9545	14.4706	13.9013	11.307	12.4913	11.8612	10.6929	16.0154	16.3513	12.2361
Podel.01G095400.v2.1	62.2605	55.5425	56.4217	41.6707	46.991	42.5814	48.4134	51.9867	47.3284	47.5671	46.1158	47.7484
Podel.01G095500.v2.1	24.7077	20.6084	21.7086	19.5988	19.3946	19.7154	23.6258	24.3127	24.7332	15.7192	15.4235	18.5669
Podel.01G095600.v2.1	0	0	0	0.0590222	0.0565569	0	0.0588448	0	0	0.112429	0.110688	0.0597383
Podel.01G095700.v2.1	1.75632	1.37932	2.10538	2.96901	3.32763	1.53575	1.58576	3.16212	1.52714	1.9441	3.45513	4.42706
Podel.01G095800.v2.1	2.93806	2.41836	3.76226	3.1001	2.97062	2.28873	1.92614	3.693	3.0628	3.59452	3.37034	3.91078
Podel.01G095900.v2.1	8.66363	8.83897	7.23729	5.79067	3.60258	1.6834	26.3244	19.5361	17.3434	4.56858	8.06369	5.64224
Podel.01G096000.v2.1	135.042	118.494	103.892	64.787	83.9175	79.3853	88.3137	109.81	105.482	66.7876	62.9867	76.3114
Podel.01G096100.v2.1	76.9531	79.285	79.3036	36.851	34.6035	25.9452	86.2184	122.037	97.8326	44.3502	44.2576	44.5653
Podel.01G096200.v2.1	0	0	0	0	0	0	0	0	0	0	0	0
Podel.01G096300.v2.1	2.57176	2.4579	2.04269	2.36621	1.01435	2.61226	1.11747	2.05978	1.61423	2.01643	2.27715	3.15121
Podel.01G096400.v2.1	18.5372	5.95344	20.508	16.4465	25.8972	17.8685	15.9176	19.6673	12.1894	23.8168	34.7211	33.4867
Podel.01G096500.v2.1	38.7461	92.5072	47.4998	20.961	16.2556	5.05677	224.255	304.529	249.266	15.4805	31.023	26.2046
Podel.01G096600.v2.1	3.46351	3.4506	3.93826	1.61011	1.28572	1.96564	2.40791	2.77961	3.17774	1.78911	2.01304	1.08643
Podel.01G096700.v2.1	39.5222	13.5164	62.2338	49.0716	72.9892	56.9576	49.6543	43.8401	22.8043	65.3725	84.1785	60.3629
Podel.01G096800.v2.1	0	0	0	0	0	0	0	0	0	0	0	0
Podel.01G096900.v2.1	0	0	0	0	0	0	0	0	0	0	0	0
Podel.01G097000.v2.1	3.41485	4.90539	5.63406	3.35137	2.87335	2.55467	17.0582	12.1999	15.8348	4.28394	4.21761	3.39204
Podel.01G097100.v2.1	92.6568	85.6915	78.9743	39.5948	45.4853	46.4746	64.1893	70.6214	73.2529	45.1859	48.7014	46.8615
Podel.01G097200.v2.1	1.55032	0.659748	2.06333	1.76501	2.18458	3.26884	0.806531	2.32212	1.16507	1.9262	1.65502	2.6052
Podel.01G097300.v2.1	6.02931	6.05823	5.70443	5.04668	7.72349	5.58482	5.97265	6.15057	5.26381	9.50949	7.96642	7.64349
Podel.01G097400.v2.1	2.04091	2.83717	2.71468	4.51029	5.04508	4.14611	3.31433	4.07078	2.36366	8.16363	5.81308	5.94725
Podel.01G097500.v2.1	0	0	0	0	0	0	0	0	0	0	0	0
Podel.01G097600.v2.1	33.3896	32.6367	32.7384	44.8908	36.6352	35.8535	38.2931	36.5997	32.5588	37.6315	33.5755	34.9469
Podel.01G097700.v2.1	4.43492	3.99412	4.27412	2.71568	2.974	2.52802	3.02064	3.53698	4.68273	3.67741	3.17008	4.151
Podel.01G097800.v2.1	1.04472	0.816927	0.786124	0.303543	0.509012	0.530586	0.226973	0.760673	0.947188	0.578207	0.569254	0.537645
Podel.01G097900.v2.1	0.678898	0.677053	0.592294	0.308745	0.558826	0.548246	0.307817	0.550193	0.494062	0.196039	0.35384	0.312491
Podel.01G098000.v2.1	17.6849	17.2457	15.1846	20.1933	19.6949	19.3676	19.8564	16.1044	18.2447	21.8446	18.831	18.7
Podel.01G098100.v2.1	7.83329	7.34184	7.51684	6.18553	7.09741	6.14671	6.29345	6.5183	5.74099	7.49253	7.85242	7.12744
Podel.01G098200.v2.1	3.3355	3.882	4.20258	2.34394	2.4188	3.15165	3.02597	3.37371	2.04853	2.83348	3.57859	3.34566
Podel.01G098300.v2.1	0.280805	0.409879	0.901541	5.80905	2.37667	6.25871	1.30148	1.96279	1.00269	2.61095	2.1421	2.77461
Podel.01G098400.v2.1	0.266749	0.278116	0.0669073	0.232512	0.0742666	0.387072	0.0772709	0.233068	0.148829	0.221452	0.290697	0.705999
Podel.01G098500.v2.1	95.2671	72.3253	70.9421	24.9091	29.8358	36.3948	36.6231	35.2237	51.7826	23.4771	24.0172	30.8388
Podel.01G098600.v2.1	564.305	529.297	543.939	287.641	295.32	331.904	442.53	507.754	495.572	260.31	273.63	296.391
Podel.01G098700.v2.1	0.808413	0.842861	1.62216	0	1.35044	0.469226	1.40507	1.88357	0.902084	3.13196	0.880989	0.950937
Podel.01G098800.v2.1	24.8677	23.4035	25.6121	13.5554	14.7048	8.17495	23.4595	24.8684	23.82	17.539	16.5479	13.2022
Podel.01G098900.v2.1	0.694252	0.424317	1.08084	2.05888	1.97288	2.58452	1.66434	1.42235	1.38911	1.96094	1.43489	1.88674
Podel.01G099000.v2.1	4.75637	5.36181	5.11119	4.9947	6.23803	4.12007	4.81183	5.45669	6.70844	5.13127	5.94641	4.8281
Podel.01G099100.v2.1	0	0	0	0	0	0	0	0	0	0	0	0
Podel.01G099200.v2.1	6.36842	7.16676	5.39552	7.56584	6.86707	5.04589	5.50506	5.8175	5.30154	8.48154	9.27556	7.11067
Podel.01G099300.v2.1	0.259263	0.23345	0.201001	0.260227	0.183737	0.0957623	0.10924	0.178476	0.0920512	0.182625	0.269696	0.277247
Podel.01G099400.v2.1	0	0	0	0	0.158685	0	0	0	0	0	0	0
Podel.01G099500.v2.1	23.5719	25.1812	23.5578	20.369	19.4842	22.3659	20.8739	25.042	17.5809	16.5949	21.3291	16.0548
Podel.01G099600.v2.1	0	0	0	0	0	0	0	0	0	0	0	0
Podel.01G099700.v2.1	0	0	0	0	0	0	0	0	0	0	0.0529025	0
Podel.01G099800.v2.1	2.35654	2.07671	2.19543	1.5324	1.65585	1.5632	2.34046	2.05899	2.28524	1.83215	2.10951	1.65
Podel.01G099900.v2.1	0.955364	0.774725	1.3579	0.863585	0.886622	1.01662	1.04549	0.927484	1.12529	1.14563	0.925451	1.15501
Podel.01G100000.v2.1	0	0	0	0	0	0	0	0.221863	0	0	0	0
Podel.01G100100.v2.1	0.743393	0.968839	0.639297	0.401129	0.354807	0.215743	1.01519	0.556739	0.533269	0.470213	0.2604	0.374766
Podel.01G100200.v2.1	0	0	0	0	0.636265	0	0	0	0	0	0	0
Podel.01G100300.v2.1	0	0.238576	0.841795	0.177294	0	0	0.353522	0.444295	0.0851131	0.16886	0	0
Podel.01G100400.v2.1	0	0	0	0	0	0	0	0	0	0	0	0
Podel.01G100500.v2.1	0.124176	0	0	0	0	0	0	0.0723315	0	0	0	0
Podel.01G100600.v2.1	0.565889	0.118001	0.454205	0.131535	0	0.131383	0.13114	0.2637	0	0.250557	1.11005	0
Podel.01G100700.v2.1	1.23788	1.84376	1.95166	0.616571	0.984695	0.615859	1.22944	0.824062	1.18398	1.17448	1.34901	0.416035
Podel.01G100800.v2.1	0.353681	0	0	0.411047	0	0.410573	0	0.412031	0	0.782989	0	0
Podel.01G100900.v2.1	0.628766	0.16389	0.78855	0.365375	0	0	0	0.549375	0.526215	0.173998	0	0
Podel.01G101000.v2.1	33.1537	38.3502	34.2505	21.2315	21.9544	23.9203	34.1035	32.9266	31.4357	24.3748	19.7073	20.44
Podel.01G101100.v2.1	0.0850048	0.531762	0.852853	0.493962	1.04133	0.986784	0.393982	0.594173	0.474271	1.12912	0.926362	0.899921
Podel.01G101200.v2.1	0.0585691	0.12213	0.99896	0.204207	0.0978386	0.101985	0.644712	0.409391	0.228744	0.324155	0.0957408	0.172237
Podel.01G101300.v2.1	21.8896	19.7702	23.4436	20.1988	22.2628	23.5125	19.9547	20.0935	23.6902	19.5591	17.5031	22.1811
Podel.01G101400.v2.1	13.3495	11.7351	12.9058	17.8181	15.533	12.7187	14.0383	11.7619	11.433	16.0599	17.4005	13.0199
Podel.01G101500.v2.1	1.96349	2.65939	3.59012	3.83881	4.76157	4.68646	7.86717	3.61284	5.242	4.00152	2.23975	4.20917
Podel.01G101600.v2.1	56.8259	57.6318	52.499	46.753	47.0236	37.8781	44.9552	50.0587	40.8659	54.6883	50.2369	47.0048
Podel.01G101700.v2.1	8.52873	10.9064	9.78603	14.9503	12.3842	9.29893	7.91675	7.95961	9.77984	14.1869	15.097	14.6882
Podel.01G101800.v2.1	1.15813	0.838526	0.742356	0.710375	1.18227	1.30707	1.19283	1.3492	0.682057	0.783413	0.245408	1.28662
Podel.01G101900.v2.1	0.130542	0	0.0873151	0.0505719	0.0242298	0.0252567	0.02521	0.0253465	0	0	0.094841	0.0255928
Podel.01G102000.v2.1	0	0	0	0	0	0	0	0.117924	0	0	0	0
Podel.01G102100.v2.1	0.875639	1.8259	1.31779	0.0726905	0.626888	0.435639	3.33371	4.08041	2.72192	0.623095	0.613446	0.367862
Podel.01G102200.v2.1	0	0	0	0	0	0	0	0	0	0	0	0
Podel.01G102300.v2.1	12.0202	12.9922	19.4243	25.6914	29.8936	21.9297	9.47758	15.7931	13.2702	45.5217	48.9869	28.4629
Podel.01G102400.v2.1	0.118128	0.123162	0.0592589	0.0686441	0	0.13713	0.205313	0	0.131815	0.0653788	0.0643665	0.069477
Podel.01G102500.v2.1	42.9589	41.802	36.6824	39.42	37.8476	44.0158	42.1069	41.7139	37.328	33.8567	31.1297	36.9458
Podel.01G102600.v2.1	74.7762	76.0193	67.0943	60.0882	62.975	58.2446	47.4251	56.4539	56.4034	54.2178	56.9125	65.5967
Podel.01G102700.v2.1	4.49605	3.99828	3.96913	4.00863	3.50984	3.04457	3.79228	3.6716	4.08246	3.54959	3.68677	3.61654
Podel.01G102800.v2.1	0.988808	0.624814	0.601255	0.487536	0.200216	0.417405	0.798544	0.90759	0.367794	0.696517	0.620424	0.845917
Podel.01G102900.v2.1	0.512227	0.356036	1.02783	0.396873	1.33104	0	0.791361	0.397823	0.190526	0.75599	0.186071	0
Podel.01G103000.v2.1	8.61347	14.5616	10.839	17.7589	15.9874	6.94846	24.8666	25.8517	19.4945	14.544	15.5916	6.98366
Podel.01G103100.v2.1	0.119075	0.248298	0.199113	0.738073	0.265217	0.276458	0.321936	0.2312	0.310035	0.307547	0.043255	0.513582
Podel.01G103200.v2.1	11.6889	10.4097	13.7634	5.56598	5.3335	7.34992	8.37091	9.17275	8.15203	7.27795	7.25372	6.20642
Podel.01G103300.v2.1	4.40323	4.43256	6.85515	6.47032	5.58005	5.93407	3.98781	5.7193	5.13934	7.78721	8.43881	7.62045
Podel.01G103400.v2.1	12.558	21.3078	18.1915	14.7149	11.3798	5.39188	35.2016	47.8576	39.6974	13.7102	24.2213	15.0148
Podel.01G103500.v2.1	0.890639	0.928592	1.78716	0.147871	0.708475	0.886204	0	0.444676	1.41977	1.69005	0.554627	0.448997
Podel.01G103600.v2.1	15.7651	15.443	15.8906	16.3905	16.1686	20.4574	18.4653	16.7714	13.037	15.5838	38.4627	16.0431
Podel.01G103700.v2.1	8.33784	11.7687	7.27815	3.46329	2.9499	2.02666	16.2181	21.1801	13.6368	3.63174	3.05066	3.11584
Podel.01G103800.v2.1	0.200873	0	0.0806145	0.046691	0.0447407	0.046637	0.139652	0	0.0896594	0.26682	0.525377	0.0472575
Podel.01G103900.v2.1	4.07563	3.61563	3.58691	4.03034	4.57866	4.4407	4.4739	4.37318	3.51064	6.21303	4.05191	5.17265
Podel.01G104000.v2.1	5.59172	7.40568	8.06147	8.57711	7.43343	10.4093	4.90315	6.10344	5.42455	3.62452	3.81544	5.74795
Podel.01G104100.v2.1	10.0304	13.0474	12.5554	4.55192	6.80865	7.09723	23.466	17.5835	7.24857	3.17224	5.62162	3.93293
Podel.01G104200.v2.1	0.545893	0.612936	0.337043	0.634436	0.701465	0.68245	1.75162	0.831633	1.54629	1.16203	1.1898	0.39516
Podel.01G104300.v2.1	27.201	22.0027	25.7288	26.185	31.4002	26.5061	21.6968	21.7135	26.5888	26.0882	30.397	36.066
Podel.01G104400.v2.1	1.43523	0.598554	2.01595	0	0	1.33287	0	0.334402	0	0.953204	0	1.01295
Podel.01G104500.v2.1	3.62709	1.99396	2.31577	0.919724	3.52523	2.29665	0.91696	2.68895	3.38507	4.37987	1.58109	4.26655
Podel.01G104600.v2.1	0.277494	0.433978	0.469816	0.443442	0.309032	0.362397	0.482301	0.363684	0.425764	0.499139	0.548111	0.448822
Podel.01G104700.v2.1	0.119374	0.373382	0.838375	0.763049	0.764413	1.00468	0.587857	0.660574	0.432919	1.22227	1.39848	0.842518
Podel.01G104800.v2.1	1.08996	0.649374	1.21853	0.615278	0.693622	0.469964	0.685597	0.943266	0.278001	0.827309	0.441187	0.54948
Podel.01G104900.v2.1	1.17214	0.634544	1.04031	0.523945	0.702884	0.444839	0.757437	0.551459	0.4276	1.0729	0.564989	0.583333
Podel.01G105000.v2.1	0.627413	0.896426	1.04914	0.702172	0.621086	0.269754	0.59236	0.64971	0.700111	0.38583	0.759711	0.847364
Podel.01G105100.v2.1	12.2721	6.90382	12.2241	4.30958	5.70275	8.09676	9.20707	4.21704	7.19187	4.10459	3.36752	3.6349
Podel.01G105200.v2.1	0	0	0	0	0	0	0	0	0.115712	0	0	0
Podel.01G105300.v2.1	3.08942	3.17694	4.24604	3.984	2.68645	3.43898	3.72684	2.61305	2.64457	3.04496	3.04393	3.13626
Podel.01G105400.v2.1	0	0	0.192927	0.223482	0	0	0	0	0.214573	0	0.209556	0
Podel.01G105500.v2.1	0	0	0	0	0	0	0	0	0	0	0	0
Podel.01G105600.v2.1	0	0	0	0	0	0	0	0	0	0	0	0
Podel.01G105700.v2.1	0	0	0	0	0	0	0	0	0	0	0	0
Podel.01G105800.v2.1	0	0	0	0	0	0	0	0	0	0	0	0
Podel.01G105900.v2.1	0	0	0	0	0	0	0	0	0	0	0	0.0930677
Podel.01G106000.v2.1	0	0	0	0	0	0	0	0	0	0	0	0
Podel.01G106100.v2.1	0	0	0	0	0	0	0	0	0	0	0	0
Podel.01G106200.v2.1	0	0	0	0	0	0	0	0	0	0	0	0
Podel.01G106300.v2.1	0.0708486	0.123113	0.213247	0.192127	0.0263003	0.10966	0.0273642	0.0825372	0.131763	0.156847	0.0514727	0.250018
Podel.01G106400.v2.1	1.13748	0.686603	0.991071	0.730567	1.00007	0.764472	0.485581	1.04616	0.701444	1.78924	0.848146	1.30281
Podel.01G106500.v2.1	1.12352	0.70284	1.28826	0.70884	0.214494	1.00614	0.595124	0.44876	0.501482	0.710655	0.699651	0.528641
Podel.01G106600.v2.1	1.87637	1.05968	1.88256	0.726905	1.13188	0.907581	1.26826	0.819725	0.959651	0.519246	0.255603	0.459828
Podel.01G106700.v2.1	37.1054	37.1332	38.1888	17.5629	19.3971	17.172	23.3468	28.391	28.8171	19.7902	21.1461	18.7775
Podel.01G106800.v2.1	0	0	0	0.0963123	0	0	0	0	0.092473	0	0	0
Podel.01G106900.v2.1	0.890639	0.132656	0.510616	0.443614	0.141695	0.295401	0.442281	0.296451	0.709884	0.422512	0.554627	0.448997
Podel.01G107000.v2.1	0	0	0	0	0	0	0	0	0	0	0	0
Podel.01G107100.v2.1	9.19373	10.0809	9.94955	11.3092	9.91653	8.49011	8.16318	9.17012	8.13804	11.0914	10.1767	9.67238
Podel.01G107200.v2.1	0	0.0811931	0	0	0	0.180803	0	0.181445	0	0.172401	0.169732	0
Podel.01G107300.v2.1	0	0	0	0	0	0	0	0	0	0	0	0
Podel.01G107400.v2.1	32.0901	31.4637	31.2175	37.8952	38.8468	37.2964	26.9898	27.7598	27.123	45.2375	51.2686	36.8928
Podel.01G107500.v2.1	0.491061	0.682648	1.8065	1.33166	1.09374	1.52014	0.948325	1.33484	2.55715	1.26831	0.713528	1.15527
Podel.01G107600.v2.1	17.7364	16.6337	22.4448	37.5664	33.8137	54.7326	41.0681	27.4462	36.2347	25.848	19.9114	30.4038
Podel.01G107700.v2.1	4.68833	3.93621	3.31741	3.18323	3.32506	2.92175	4.43169	3.9095	2.61578	2.64942	2.82352	3.1638
Podel.01G107800.v2.1	4.51884	4.15712	4.62265	3.56298	4.20356	3.37372	3.90134	4.64503	4.46899	5.06082	4.42242	4.25241
Podel.01G107900.v2.1	14.4415	12.1221	13.3841	9.95657	9.19996	8.95057	9.71394	11.2636	11.0619	9.82164	9.13606	9.71748
Podel.01G108000.v2.1	40.8054	38.0957	43.1809	40.5683	43.9124	47.1365	45.722	40.7654	35.0528	54.804	48.9312	53.1867
Podel.01G108100.v2.1	107.956	108.841	114.641	97.9759	102.594	98.6682	98.5585	105.044	97.5191	101.449	104.622	94.008
Podel.01G108200.v2.1	21.0146	19.6354	20.8586	21.8876	24.1533	22.4955	24.7587	20.4075	25.8482	17.7213	20.0342	20.4926
Podel.01G108300.v2.1	18.0338	32.2456	20.9829	26.8293	20.6755	11.1617	78.1411	84.965	59.925	29.673	35.2977	27.4676
Podel.01G108400.v2.1	5.56132	7.62935	5.43284	1.5308	4.0746	3.90752	6.27436	5.62635	7.18556	3.23996	1.75438	3.9595
Podel.01G108500.v2.1	531.478	557.218	647.472	383.862	483.204	424.562	504.981	570.491	628.403	553.773	470.571	630.177
Podel.01G108600.v2.1	1.32927	1.5938	2.46726	1.15866	1.03624	1.46594	3.23449	2.32286	2.00244	0.956403	1.08645	1.6418
Podel.01G108700.v2.1	5.74031	4.39319	4.04373	5.39389	7.68488	5.60033	6.79285	7.25649	8.7223	9.26068	9.11728	6.96784
Podel.01G108800.v2.1	28.3579	28.2014	29.4879	20.0314	22.4183	23.9123	27.5839	28.9926	30.8128	22.9341	19.4245	21.7438
Podel.01G108900.v2.1	0.0904389	0	0.0453687	0.105108	0	0	0	0	0	0.0500541	0	0.0531917
Podel.01G109000.v2.1	2.66841	2.53421	2.70372	2.48712	2.82457	3.09764	3.33681	2.52385	2.32901	2.80748	1.87146	3.20101
Podel.01G109100.v2.1	0.0674825	0.140716	0.101558	0.156856	0.0375761	0	0.703732	0.275155	0.489461	0.261441	0.183852	0.0793797
Podel.01G109200.v2.1	3.851	4.81392	4.73355	5.67069	7.18524	6.36631	5.5602	5.16751	4.25222	5.89195	7.14103	5.64463
Podel.01G109300.v2.1	2.65207	2.51654	3.60258	2.3896	1.95793	2.50791	1.88176	1.89195	2.14471	2.75421	2.53295	2.03302
Podel.01G109400.v2.1	0	0	0	0	0	0	0	0	0	0	0	0
Podel.01G109500.v2.1	2.80225	3.70325	3.83223	5.55932	6.87755	4.68267	3.74333	4.38741	4.56095	6.342	6.01039	6.4456
Podel.01G109600.v2.1	6.65712	6.35009	6.18171	6.83152	7.80808	7.64575	6.11348	9.11674	6.51968	6.85932	6.25145	8.45557
Podel.01G109700.v2.1	0	0	0	0	0	0	0	0	0	0	0	0
Podel.01G109800.v2.1	2.25244	2.03987	2.58978	4.79608	4.65068	3.72174	2.89567	2.14521	1.9447	5.65988	5.08848	5.12503
Podel.01G109900.v2.1	0	0	1.19229	0.460373	0	0	0	0	0	0	0.431685	0
Podel.01G110000.v2.1	0	0.146802	0	0.16364	0.156805	0	0.0815739	0.0820156	0	0	0.0767212	0
Podel.01G110100.v2.1	3.08046	2.83388	2.49564	3.21636	3.77913	2.39036	2.36684	3.3392	3.69474	4.94149	4.54184	4.37927
Podel.01G110200.v2.1	31.8412	31.3504	29.4183	34.3671	31.8524	33.3953	34.1675	30.9012	36.3339	29.4223	24.8028	30.5175
Podel.01G110300.v2.1	9.39693	10.6636	9.8016	28.3682	24.5032	24.1117	21.345	16.9215	20.6198	43.0335	42.1173	34.374
Podel.01G110400.v2.1	18.588	19.8301	19.0246	32.973	33.7106	32.9683	29.6065	17.5316	23.8563	33.7296	27.0926	32.1884
Podel.01G110500.v2.1	0.157776	0	0.0316593	0.33006	0.386557	0.219786	0.109689	0.147045	0.140846	0.873222	0.687761	0.482539
Podel.01G110600.v2.1	0.222541	0.0773412	0.223275	0	0.165222	0.34445	0.257859	0.604929	0.331102	0.0821112	0.0808398	0
Podel.01G110700.v2.1	56.4161	53.9752	51.3637	40.3231	42.0404	41.1554	50.1843	55.1093	54.9419	38.2894	32.3763	39.8604
Podel.01G110800.v2.1	1.77277	2.23072	1.80929	1.95374	1.36155	1.31282	1.91246	2.49253	1.84175	1.62398	1.83199	1.83364
Podel.01G110900.v2.1	18.3914	17.2308	16.5165	16.6661	21.4843	15.975	17.8827	17.9795	19.6613	17.8664	18.7811	17.7004
Podel.01G111000.v2.1	25.7863	22.9774	23.565	10.28	12.355	11.6024	15.5184	18.164	16.9522	13.9397	13.4516	10.6399
Podel.01G111100.v2.1	50.875	71.9811	61.6222	123.71	76.8001	58.2545	116.026	129.745	117.491	60.2334	66.9335	60.297
Podel.01G111200.v2.1	0	0	0	0	0.0703204	0	0	0	0	0	0	0
Podel.01G111300.v2.1	0	0	0	0	0	0	0	0	0	0	0	0
Podel.01G111400.v2.1	0.0386838	0.0134441	0.129372	0.0749305	0.157962	0.194594	0.13447	0.0450659	0.187053	0.0428197	0.0140522	0.166847
Podel.01G111500.v2.1	73.519	80.136	81.2032	86.4857	71.9808	83.1688	63.1819	68.2717	70.214	57.1099	60.7556	69.1268
Podel.01G111600.v2.1	0	0	0	0	0	0	0	0	0	0	0	0
Podel.01G111700.v2.1	0.245598	0.273134	0.164272	0.152231	0.164107	0.171062	0.303548	0.0953723	0.0730814	0.126866	0.160588	0.134819
Podel.01G111800.v2.1	150.847	240.619	152.209	318.292	267.1	231.885	675.685	610.433	476.448	278.27	320.754	327.289
Podel.01G111900.v2.1	6.15058	6.10176	6.02128	7.27817	6.01937	5.53887	5.65818	5.16771	6.15613	6.8907	6.98711	7.10339
Podel.01G112000.v2.1	0.411848	0.780722	0.826413	1.87108	1.33427	1.69507	0.867655	1.00321	0.125337	1.03609	0.816039	1.93783
Podel.01G112100.v2.1	0	0	0	0	0	0	0	0	0	0	0	0
Podel.01G112200.v2.1	0.124567	0	0	0.434314	0.485535	0.0723021	0	0.145118	0	0.0689425	0.339375	0.146528
Podel.01G112300.v2.1	0	0	0	0	0	0	0	0	0	0	0	0
Podel.01G112400.v2.1	0	0	0	0	0	0	0.0698969	0	0	0	0	0
Podel.01G112500.v2.1	0.0371365	0	0	0	0	0	0	0.0432633	0.124318	0	0	0.0436837
Podel.01G112600.v2.1	10.0069	9.89214	10.6231	7.98655	9.20205	9.44747	10.4163	10.5452	12.0004	10.4563	8.57487	9.08474
Podel.01G112700.v2.1	0.203971	0.0981521	0.141677	0.18235	0.31452	0.455348	0.090901	0.12795	0.175081	0.468925	0.376171	0.2953
Podel.01G112800.v2.1	24.2028	31.8265	29.9542	18.4928	20.2851	18.0826	27.1706	35.5131	38.5951	30.035	39.0615	22.0173
Podel.01G112900.v2.1	0	0	0	0	0	0	0	0	0	0	0	0
Podel.01G113000.v2.1	0	0	0	0	0	0	0	0	0	0	0	0
Podel.01G113100.v2.1	0	0	0	0	0	0	0	0	0	0	0	0
Podel.01G113200.v2.1	0.853712	0.237358	0.114204	0	0.0633827	0.0660691	0.659467	0.198911	0.317544	0.251997	0.620236	0.133896
Podel.01G113300.v2.1	0	0	0	0.202312	0	0	0	0	0	0	0	0
Podel.01G113400.v2.1	24.4947	21.7923	21.2783	11.0001	11.4678	14.1411	22.5433	23.7884	19.314	9.94327	9.16852	12.3706
Podel.01G113500.v2.1	4.43709	4.24623	4.47323	8.79392	7.13755	7.41519	3.20398	3.34619	3.25297	8.82642	9.62414	7.31213
Podel.01G113600.v2.1	3.8729	3.61288	3.27215	0.829145	1.36202	0.47325	1.88949	3.56198	4.66283	0.564075	0.666408	1.07898
Podel.01G113700.v2.1	47.838	47.8163	48.6874	47.7997	42.1696	45.8774	55.1107	47.9677	48.2018	38.8116	40.2138	41.5687
Podel.01G113800.v2.1	156.12	162.386	237.465	65.8223	89.1698	111.037	108.323	128.286	179.522	74.3946	62.6639	100.732
Podel.01G113900.v2.1	0	0	0	0	0	0	0	0	0	0	0	0
Podel.01G114000.v2.1	58.266	49.5603	90.3971	43.9447	65.4497	86.7846	68.0973	81.8908	102.87	55.5666	80.4503	89.21
Podel.01G114100.v2.1	0.0489645	0.0510509	0.147378	0.071133	0.109059	0.0426305	0.0141838	0.0570426	0.122935	0.0406496	0.0933805	0.0143992
Podel.01G114200.v2.1	28.6429	26.3104	26.5559	24.8572	24.89	26.8429	29.7003	27.3036	28.7656	22.6334	20.8703	20.5845
Podel.01G114300.v2.1	83.9087	71.5587	69.6779	45.0313	55.1146	50.6535	43.7161	46.3847	55.8492	46.4399	41.5593	49.4108
Podel.01G114400.v2.1	142.384	133.512	144.311	139.742	144.897	125.797	75.6404	95.6607	89.28	123.557	147.195	124.524
Podel.01G114500.v2.1	9.95484	10.2241	8.64606	8.97931	8.70955	8.79646	9.96964	8.93786	7.65674	10.0473	9.71511	10.1369
Podel.01G114600.v2.1	0	0	0	0	0	0	0	0	0.465285	0	0	0
Podel.01G114700.v2.1	8.68759	7.39581	4.11823	4.02942	4.48244	2.40561	2.58586	4.13192	4.40242	4.67588	3.51775	5.62526
Podel.01G114800.v2.1	0	0.0288678	0	0.160895	0.185009	0.19285	0.128329	0	0	0.0919447	0	0.0325694
Podel.01G114900.v2.1	0.371558	0.419674	0.46598	0.575766	0.689646	0.790764	0.609913	0.649287	0.829221	0.822567	0.911059	1.09266
Podel.01G115000.v2.1	1.12474	1.3737	1.90224	6.87198	5.36816	4.66307	6.55344	2.65803	4.33893	5.3001	4.44759	4.1959
Podel.01G115100.v2.1	0	0	0	0	0	0	0	0	0	0	0	0
Podel.01G115200.v2.1	0.439109	0.28915	0.394183	0.295455	0.43754	0.1878	0.267788	0.376934	0.696299	0.153491	0.226672	0.29904
Podel.01G115300.v2.1	0	0.146802	0.0565066	0.0654559	0.0313609	0.0326901	0	0	0.0314233	0	0.0613769	0
Podel.01G115400.v2.1	25.5228	25.4421	25.0449	25.6473	23.4668	25.5093	22.7211	21.6837	23.5482	22.4979	23.1671	23.7617
Podel.01G115500.v2.1	0	0	0	0.0411292	0	0	0	0	0.0789793	0	0	0
Podel.01G115600.v2.1	0.612943	0.367945	0.55906	0.366974	0.455072	0.560607	0.193697	0.887174	0.518155	0.493437	0.587005	0.830249
Podel.01G115700.v2.1	36.9807	38.4482	37.3806	32.2744	34.0884	32.5587	37.1525	33.9652	32.997	35.3769	29.7726	34.4989
Podel.01G115800.v2.1	5.99879	6.41275	6.70424	5.82453	6.04634	4.23113	4.66321	5.97116	5.46524	6.13583	4.42718	4.68936
Podel.01G115900.v2.1	0.158028	0.576665	1.10984	0.367319	1.84788	1.00896	0.366215	0.552297	1.23437	1.31192	0.258322	1.11533
Podel.01G116000.v2.1	6.4137	6.20936	5.83734	5.27104	4.54068	5.58404	4.19354	3.57581	4.03851	3.70184	2.49625	4.85
Podel.01G116100.v2.1	61.7081	60.697	55.9388	61.6713	59.0316	61.3343	61.3533	57.0842	55.1249	54.1756	53.212	54.5414
Podel.01G116200.v2.1	0	0	0	0	0	0	0	0	0	0	0	0
Podel.01G116300.v2.1	8.40199	7.24749	7.85358	8.5354	10.6359	7.82385	6.75877	7.11225	5.90186	10.8057	9.22215	9.91881
Podel.01G116400.v2.1	56.3865	56.8369	67.3085	82.425	78.8166	69.1487	39.2632	46.0898	43.2181	88.4406	103.753	88.9844
Podel.01G116500.v2.1	8.37824	8.83894	12.1224	14.8514	10.7702	7.82115	1.52676	3.09902	3.38451	17.9426	17.0958	9.38742
Podel.01G116600.v2.1	0.0814508	0.339686	0.0408598	0.141993	0.317478	0.141829	0.896586	0.426998	0.136333	0.270477	0.266289	0
Podel.01G116700.v2.1	0	0	0	0	0.0424177	0.088431	0	0.0887451	0	0.210805	0.124524	0.134411
Podel.01G116800.v2.1	1.92016	3.55908	1.44487	1.92166	1.2474	0.24767	12.1134	11.2469	10.6537	0.885607	4.18509	2.38417
Podel.01G116900.v2.1	24.2687	42.7646	18.1412	11.0961	5.76179	2.22903	68.1068	54.8053	60.1728	7.26198	15.0547	8.53282
Podel.01G117000.v2.1	7.01619	14.1731	7.75427	6.81641	3.78472	1.14536	47.3809	38.6975	38.3506	4.00451	8.84077	8.05972
Podel.01G117100.v2.1	0	0	0	0	0	0	0.0330208	0	0	0	0	0
Podel.01G117200.v2.1	9.32591	10.6527	10.8703	12.2731	11.7986	8.71655	10.4484	10.7447	10.4448	16.4712	19.0933	11.0104
Podel.01G117300.v2.1	21.4501	20.8145	19.8941	22.6522	25.5808	20.1556	23.5627	20.7388	18.2437	22.5095	22.1978	21.8145
Podel.01G117400.v2.1	0	0	0	0	0	0	0	0	0	0.123167	0	0
Podel.01G117500.v2.1	2.52096	2.06807	2.5881	1.79425	1.79548	2.07575	2.23041	1.91238	2.44235	1.60074	1.58661	1.82752
Podel.01G117600.v2.1	31.7709	30.2586	36.7588	28.5704	30.0369	31.9901	35.4816	26.6175	34.6476	35.0929	33.0762	29.2881
Podel.01G117700.v2.1	0.487456	0.748968	4.71047	7.48404	7.82858	6.76062	1.87282	1.46452	2.00398	11.2174	7.57685	9.7779
Podel.01G117800.v2.1	0	0	0	0	0	0	0	0	0	0	0	0
Podel.01G117900.v2.1	1.41472	0.513046	1.32682	0.464662	1.02751	0.35702	0.463266	0.57326	0.377502	1.49789	1.2736	0.976777
Podel.01G118000.v2.1	15.0347	17.4388	24.8577	11.7217	14.3715	15.8533	16.6223	11.4943	15.868	18.5837	23.6209	12.9692
Podel.01G118100.v2.1	10.5094	10.0581	11.4903	5.41799	7.62248	5.50558	7.02535	7.25174	7.63764	7.0991	6.72488	4.34261
Podel.01G118200.v2.1	0	0	0	0	0	0	0	0	0	0	0.102782	0
Podel.01G118300.v2.1	5.38479	4.74307	10.2462	10.1965	11.2181	8.78369	3.71136	5.51606	4.55834	14.6443	14.0129	10.2111
Podel.01G118400.v2.1	36.1328	43.1926	30.3862	47.6509	51.1376	44.1296	41.78	58.5223	50.4553	70.3262	70.7686	79.0143
Podel.01G118500.v2.1	0	0	0	0	0	0	0	0	0	0	0	0
Podel.01G118600.v2.1	61.924	59.8604	55.9514	35.8592	46.6788	45.5409	42.9266	49.7892	50.5661	50.9924	45.2489	48.7152
Podel.01G118700.v2.1	11.1325	10.1297	12.0492	10.246	9.29207	10.913	13.5247	11.2399	10.6155	12.0489	9.2889	9.41795
Podel.01G118800.v2.1	0.92326	1.27201	1.58795	1.37959	0.918029	0.918662	1.75751	1.6902	1.06703	2.11694	1.36548	1.00846
Podel.01G118900.v2.1	0	0	0	0	0.169453	0	0.0881542	0.0886315	0	0	0.16582	0.268478
Podel.01G119000.v2.1	14.1364	12.0763	14.549	6.51871	9.34425	5.45245	5.07248	7.33118	7.98894	14.7897	12.3741	9.01164
Podel.01G119100.v2.1	9.87427	9.12447	10.7733	11.1078	10.9003	12.0976	8.60605	8.95449	10.0868	12.0453	9.38035	11.141
Podel.01G119200.v2.1	0.043981	0	0.0441261	0	0	0.102111	0	0.153711	0.0490771	0	0	0
Podel.01G119300.v2.1	0	0.0598554	0	0	0	0	0	0	0	0	0	0
Podel.01G119400.v2.1	0.308867	0.0402536	1.35575	1.21151	2.32181	1.16529	0.0894716	0.22489	0.43082	1.8804	3.02937	2.08909
Podel.01G119500.v2.1	19.2522	31.8203	34.8903	20.9617	17.5133	20.1377	16.4372	23.7033	17.322	9.19719	8.83393	4.14786
Podel.01G119600.v2.1	21.2993	23.8813	19.5888	18.4673	18.6372	19.4271	17.6283	19.0038	16.8823	20.9569	20.6324	22.8671
Podel.01G119700.v2.1	19.4332	22.4102	18.7883	21.148	19.6744	20.1665	14.8751	17.0823	15.508	25.6827	29.9698	20.7119
Podel.01G119800.v2.1	0	0	0	0	0	0.0572416	0	0	0	0	0	0
Podel.01G119900.v2.1	8.5548	8.7846	8.24593	8.05002	8.77874	7.47067	9.16382	7.52732	8.91156	7.55266	7.37938	8.08689
Podel.01G120000.v2.1	14.0869	15.0073	12.2079	17.8885	13.6789	13.6794	14.7215	14.4434	12.6781	15.593	11.4614	13.3647
Podel.01G120100.v2.1	0	0	0	0.0329308	0	0	0	0	0	0.0313644	0	0.0333304
Podel.01G120200.v2.1	0	0	0	0	0.196939	0	0	0	0	0	0	0
Podel.01G120300.v2.1	7.84306	7.66352	6.0974	4.67691	5.12178	4.71917	5.18623	6.60161	6.46078	10.6361	9.75541	9.51561
Podel.01G120400.v2.1	12.0935	15.2142	11.731	38.723	39.4762	30.4054	12.6901	12.3994	13.0128	55.1507	48.7494	39.4468
Podel.01G120500.v2.1	0	0	0	0	0	0	0	0	0	0	0	0
Podel.01G120600.v2.1	12.2778	16.6729	21.1388	11.9791	16.7117	12.933	15.1045	19.8658	18.9438	14.2616	10.9022	16.7603
Podel.01G120700.v2.1	1.84282	1.22031	2.37358	3.06787	2.74559	2.60178	1.90444	2.2919	2.19528	3.30785	3.22949	3.63237
Podel.01G120800.v2.1	0	0.0606761	0.0583883	0	0	0	0	0	0.0649394	0.0644183	0	0
Podel.01G120900.v2.1	0.40524	0.528136	0.254111	0.529841	0.282061	0.470426	0.41086	0.236048	0.791342	0.336425	0.828039	0.417099
Podel.01G121000.v2.1	16.4279	13.6768	12.7101	7.17156	11.1499	10.4366	14.9629	14.5203	16.553	7.78035	6.85826	9.03717
Podel.01G121100.v2.1	0.664878	0.565886	0.871277	0.630792	0.755555	0.441044	0.424505	0.395188	0.605646	0.645845	1.04988	0.606523
Podel.01G121200.v2.1	38.8313	39.9654	44.8553	29.1937	26.4772	24.8796	37.5618	35.8858	27.5584	32.184	36.6667	26.6112
Podel.01G121300.v2.1	0	0	0	0	0	0	0	0	0	0	0	0
Podel.01G121400.v2.1	6.80933	4.61953	6.0831	4.39053	4.72654	4.87273	4.37733	4.72704	3.74712	4.59468	5.74337	6.19938
Podel.01G121500.v2.1	0.19939	0.103943	0	0	0	0	0	0	0.111247	0.110354	0.108645	0.117272
Podel.01G121600.v2.1	21.0885	22.0862	19.6332	15.7874	12.2187	11.4133	19.5373	18.5918	15.264	13.9323	13.2507	10.7271
Podel.01G121700.v2.1	2.8498	2.67411	2.28736	3.22923	2.30093	2.56386	4.21015	4.48195	3.89551	4.57401	3.10564	4.10647
Podel.01G121800.v2.1	3.76414	2.64189	4.47661	4.0119	4.15106	4.81725	3.59561	3.67925	3.93393	4.45113	3.86195	3.93099
Podel.01G121900.v2.1	16.4681	15.3315	11.8161	16.1234	14.3014	11.1999	10.5239	10.1158	13.2903	13.7729	16.2063	12.6404
Podel.01G122000.v2.1	0	0	0	0	0	0	0	0	0	0	0	0
Podel.01G122100.v2.1	0.0389118	0	0	0.13567	0.0433343	0	0.0901747	0.0453315	0.130262	0	0.0848103	0
Podel.01G122200.v2.1	24.5651	24.6791	25.4689	33.8348	34.0406	37.2143	25.4402	21.8868	25.706	31.2351	29.7765	34.7715
Podel.01G122300.v2.1	4.54877	6.3136	4.53526	4.62576	3.22942	2.57423	13.7038	20.8988	15.7351	3.14694	5.205	4.44779
Podel.01G122400.v2.1	0	0	0	0	0.613836	0	0	0	0	0.366073	0.480539	0
Podel.01G122500.v2.1	0.671394	0.350002	0.673609	3.90147	6.35546	3.89696	2.72282	2.73756	5.24432	7.80335	4.02418	3.15904
Podel.01G122600.v2.1	21.3743	21.619	20.833	17.8209	17.4646	19.8568	26.9875	23.7166	22.5871	29.028	24.211	23.8104
Podel.01G122700.v2.1	27.3304	29.1283	33.2094	36.8808	40.244	34.7231	19.5872	21.2263	22.3081	39.3842	38.7192	37.3879
Podel.01G122800.v2.1	39.3888	31.8052	32.4558	21.5252	28.5592	25.3918	27.2869	32.2186	24.1272	24.2119	25.7549	27.8984
Podel.01G122900.v2.1	8.22019	8.90789	9.09152	9.32782	6.84782	8.71594	9.97477	7.99286	9.82269	8.16765	6.27777	9.28873
Podel.01G123000.v2.1	0.0985379	0	0	0	0	0	0	0	0	0	0	0
Podel.01G123100.v2.1	0.0485444	0.050613	0	0	0.162185	0.112706	0	0	0	0	0	0
Podel.01G123200.v2.1	1.76709	1.84239	1.84679	3.89349	3.56687	3.46163	1.66362	1.54397	1.76644	2.48577	2.64788	3.24786
Podel.01G123300.v2.1	0.319454	0.444088	0.534179	0.495025	0.948696	1.23613	0.370153	0.620262	1.18823	1.76804	1.85671	1.00206
Podel.01G123400.v2.1	1.96091	1.98846	2.02128	1.37363	0.897444	0.654837	0.902624	1.65856	0.989152	1.04068	1.34657	0.695147
Podel.01G123500.v2.1	0	0.137058	0.13189	0	0	0	0	0	0	0	0	0
Podel.01G123600.v2.1	1.32041	1.18001	1.51402	1.53458	1.26041	0.875888	0.437133	1.53825	1.89438	1.04399	0.822256	0.221885
Podel.01G123700.v2.1	4.95153	3.26054	7.844	4.24028	3.77294	3.93285	8.1531	4.25042	6.10687	4.61552	2.27202	7.0507
Podel.01G123800.v2.1	1.02821	0.974572	0.687738	0.724236	0.520489	1.15744	1.04699	0.907462	0.660598	0.448361	0.407463	0.403163
Podel.01G123900.v2.1	1.8113	1.74479	1.50122	1.16695	1.40324	1.6227	1.30032	1.44498	1.20831	1.41654	1.33024	1.43586
Podel.01G124000.v2.1	0	0	0	0	0	0	0	0	0	0	0	0
Podel.01G124100.v2.1	0	0	0	0	0	0	0	0	0	0.0455794	0	0
Podel.01G124200.v2.1	0.185104	0.482479	0.371429	0.215128	0.206142	0.250692	0.250228	0.107821	0.206552	0.512236	0.235342	0.254028
Podel.01G124300.v2.1	0	0	0	0	0	0	0	0	0	0	0	0
Podel.01G124400.v2.1	0.652949	0.453848	0.436736	0	1.21193	0.50532	0.756576	0.253558	0.728606	0.24092	0.237189	0.512043
Podel.01G124500.v2.1	0.0429634	0.0895883	0.129315	0.049932	0.143539	0.0498743	0.0497819	0	0.0958831	0.190227	0.0468204	0.0505379
Podel.01G124600.v2.1	0.536644	0.217588	0.568326	0.242545	0.431626	0.346092	0.13818	0.416786	0.399216	0.396013	0.324901	0.315627
Podel.01G124700.v2.1	0.896317	0.700884	1.19903	1.47574	1.91319	1.51739	1.16839	0.87016	0.500087	0.992147	0.976785	1.40578
Podel.01G124800.v2.1	5.8032	7.56312	5.20777	4.23403	3.69814	3.5929	4.70694	4.65731	4.71281	4.67499	4.3918	3.18561
Podel.01G124900.v2.1	18.7951	17.464	17.1743	18.3722	20.701	20.6182	18.2904	18.0414	18.691	16.4046	15.4745	17.2708
Podel.01G125000.v2.1	31.2764	32.8606	32.6583	34.4679	35.9436	34.868	34.6038	29.735	29.7884	36.7556	31.7945	32.9008
Podel.01G125100.v2.1	2.33969	2.69349	3.76564	4.24872	2.76846	3.28189	2.48509	2.04427	2.39322	4.04662	5.25883	5.7337
Podel.01G125200.v2.1	3.31659	3.40922	2.812	3.20307	2.02884	1.19298	5.52086	5.98611	6.30714	2.22339	2.54531	1.70339
Podel.01G125300.v2.1	8.89472	10.9447	9.88884	6.61223	8.07623	7.95342	6.26739	8.82185	8.18171	7.53951	7.33544	5.60847
Podel.01G125400.v2.1	1.96681	2.5255	3.07419	2.5505	2.78981	2.59562	1.19945	1.23006	1.59405	2.86459	2.43669	2.36227
Podel.01G125500.v2.1	7.66973	8.45613	8.60901	5.9425	6.087	4.84402	5.3458	5.75132	5.017	6.86335	6.66101	6.29114
Podel.01G125600.v2.1	17.7987	17.7489	19.0838	16.5277	17.7631	15.851	15.7526	16.8451	15.636	18.1836	15.4328	17.3946
Podel.01G125700.v2.1	46.1423	46.8425	42.0712	60.3063	66.5321	54.4104	28.2335	29.7066	28.635	64.0686	77.8091	57.5148
Podel.01G125800.v2.1	2.0304	2.91989	4.02737	4.58384	6.34166	5.44549	3.13685	3.72479	3.61985	19.6332	14.1408	5.76501
Podel.01G125900.v2.1	59.6478	62.4048	73.9541	47.3526	54.0358	65.9934	52.5002	58.4238	69.9895	85.1469	49.102	59.5582
Podel.01G126000.v2.1	4.58922	3.30977	8.13553	2.16552	2.84361	1.28179	0.799633	2.37169	2.07919	2.17709	1.80495	1.29884
Podel.01G126100.v2.1	7.52273	7.84329	13.8334	4.59329	4.40143	4.45764	3.33054	3.74098	3.63339	6.66162	8.07573	3.88299
Podel.01G126200.v2.1	21.237	21.7297	21.7037	28.095	27.4247	23.0139	18.1283	16.0551	18.2775	30.1347	31.5146	25.3133
Podel.01G126300.v2.1	0.217172	0	0.130733	0	0	0	0	0	0	0.0480783	0.284003	0.051092
Podel.01G126400.v2.1	6.82775	6.58921	7.52965	5.21363	5.27864	4.65082	5.68833	6.44224	5.35211	3.99748	4.33529	4.77907
Podel.01G126500.v2.1	7.20223	14.3653	13.1953	15.831	11.944	8.17899	7.43817	5.74563	8.99766	24.5233	16.7214	7.91946
Podel.01G126600.v2.1	28.1774	24.4291	29.5539	25.0792	22.907	23.956	19.7769	23.2568	26.5588	22.0231	24.9105	26.0567
Podel.01G126700.v2.1	0	0	0	0	0	0	0	0	0	0	0	0
Podel.01G126800.v2.1	0.0526292	0	0	0.0611656	0.117221	0.0610949	0	0.122624	0	0	0.114708	0.123816
Podel.01G126900.v2.1	61.035	61.0632	59.4437	39.8514	43.1457	39.0481	62.6373	62.613	50.479	42.6649	44.5078	38.1997
Podel.01G127000.v2.1	11.5877	11.392	9.95153	6.697	7.81995	7.78586	8.09981	9.35422	9.24098	6.72699	7.13755	7.66721
Podel.01G127100.v2.1	29.2616	30.8002	31.9964	10.534	12.1813	12.4053	29.7241	27.4734	28.7813	12.5411	10.1824	13.0311
Podel.01G127200.v2.1	15.7761	32.2818	11.6122	5.74038	4.35123	3.08082	27.3344	34.7824	27.4755	9.79222	11.7294	7.11079
Podel.01G127300.v2.1	0.0527694	0.027509	0.0529435	0.337307	0.293835	0.0612577	0.244577	0.0614753	0.0883257	0.730141	0.230027	0.3414
Podel.01G127400.v2.1	0	0	0	0	0	0	0	0	0	0	0	0
Podel.01G127500.v2.1	3.99405	6.10376	4.72085	3.11578	3.77775	1.58785	2.59925	4.14307	5.55579	4.23939	4.76999	3.21795
Podel.01G127600.v2.1	0.764575	0.654806	1.09585	1.99932	2.73687	1.68003	0.822637	1.20883	0.792225	2.05535	3.98753	2.11994
Podel.01G127700.v2.1	10.7369	10.753	13.0889	17.8007	20.2286	17.9142	11.2369	11.6116	10.5638	17.5929	18.8722	19.7821
Podel.01G127800.v2.1	0.207515	0.432715	0.346999	0.964693	1.34808	0.602237	0.0801495	0.322334	0.231559	0.765671	1.39456	0.935715
Podel.01G127900.v2.1	0	0	0	0.56143	1.07596	1.12156	0	0.562774	0	0	0.526445	0
Podel.01G128000.v2.1	0	0	0	0	0	0	0	0	0	0	0	0
Podel.01G128100.v2.1	0.0862386	0	0	0.0501132	0.04802	0	0	0.0502331	0	0	0	0
Podel.01G128200.v2.1	4.02109	4.15173	3.32932	4.76404	4.17376	3.67087	1.89989	2.59238	3.48505	7.13024	7.14747	5.14331
Podel.01G128300.v2.1	10.7944	8.87433	10.5356	15.9185	16.7063	16.8087	7.17958	7.56038	8.66089	17.977	18.978	14.5388
Podel.01G128400.v2.1	11.0373	13.418	10.0233	11.6614	13.1177	10.8883	9.30111	10.6729	7.88628	12.5071	10.7921	14.4714
Podel.01G128500.v2.1	49.1588	54.8424	50.3604	42.6842	39.5243	49.7342	58.6257	51.2735	50.5291	33.2185	28.8437	36.9124
Podel.01G128600.v2.1	9.20486	7.48752	7.77704	6.12727	7.0456	8.00587	6.67021	7.50311	6.07381	7.76004	7.26721	5.96696
Podel.01G128700.v2.1	0.0919789	0.0958983	0.138424	0.213795	0.460947	0.106774	0.159865	0.107154	0.410546	1.06903	0.801891	0.324584
Podel.01G128800.v2.1	0.0425328	0.0886905	0.12802	0.148295	0.0473669	0.296247	0.0985661	0.297299	0.0474611	0.235401	0.231756	0
Podel.01G128900.v2.1	0.038285	0.0798329	0.0384114	0.0444948	0.0426363	0.0888868	0.310528	0.0446013	0.170884	0.0423783	0.125166	0
Podel.01G129000.v2.1	0	0	0	0	0	0	0	0	0	0	0	0
Podel.01G129100.v2.1	0	0	0.427343	0	0	0.37084	0.123384	0	0	0.235739	0.232088	0.626289
Podel.01G129200.v2.1	3.9724	3.63488	7.48333	3.44793	3.8639	3.11317	2.58303	3.33902	4.43268	4.11881	4.47515	4.45586
Podel.01G129300.v2.1	0	0	0	0	0	0	0	0	0	0	0	0
Podel.01G129400.v2.1	1.12775	0.293952	1.69721	0.0819169	0	0	1.06172	0.574791	0.157303	0	0.153624	0.165822
Podel.01G129500.v2.1	0	0	0	0	0	0	0	0	0	0	0	0
Podel.01G129600.v2.1	0	0	0	0	0	0	0	0	0	0	0	0
Podel.01G129700.v2.1	30.5221	31.7457	32.1058	30.4052	27.3246	30.7991	33.7391	37.2796	23.1731	24.8687	22.7118	27.3838
Podel.01G129800.v2.1	2.34988	3.85002	1.34722	0	1.4954	1.55878	3.50077	4.69296	2.62216	1.11476	0	0.394881
Podel.01G129900.v2.1	4.75192	4.02798	5.62034	7.13907	5.98039	4.70904	3.80502	4.50073	3.8799	8.85216	7.91515	6.86214
Podel.01G130000.v2.1	0.72906	0.304051	0.658319	1.10151	0.730729	0.677067	0.168953	0.339736	0.488121	0.887708	0.397256	0.257278
Podel.01G130100.v2.1	0.11127	0.232024	0	0.258636	0.123917	0	0.257859	0.777766	0.37249	0	0.848818	0.654437
Podel.01G130200.v2.1	11.5003	13.3493	15.1536	8.55403	9.22132	11.0362	11.0157	11.1647	12.4907	9.16552	6.9348	9.83023
Podel.01G130300.v2.1	1.56622	2.14326	3.53562	2.93895	3.77915	3.48479	1.34218	1.84362	1.82051	4.46059	4.3204	3.08976
Podel.01G130400.v2.1	2.22983	3.28214	1.84239	2.28662	1.31467	0.609061	1.67182	2.13929	1.46365	1.74228	2.14413	2.00578
Podel.01G130500.v2.1	1.0164	1.54661	1.43317	1.30897	1.49903	1.53068	1.62333	1.76013	1.47136	2.4934	2.06562	2.29425
Podel.01G130600.v2.1	9.39569	9.52178	8.10696	9.25987	8.28714	8.11484	7.22886	7.09287	6.79387	10.4418	9.91154	8.44385
Podel.01G130700.v2.1	0	0	0	0	0	0	0	0	0	0	0	0
Podel.01G130800.v2.1	6.26938	6.4476	5.52841	5.84884	6.44047	4.63406	6.09811	6.33981	5.27303	6.37317	6.05139	5.4683
Podel.01G130900.v2.1	8.8122	9.47999	9.04916	9.1083	8.85002	8.65916	9.95654	9.0733	8.79962	12.5471	11.6887	12.1006
Podel.01G131000.v2.1	20.5135	15.5546	18.065	21.5987	24.134	19.4089	20.7886	20.5266	17.7956	27.6182	28.3118	26.0211
Podel.01G131100.v2.1	4.10049	3.22658	4.03639	4.13616	4.1788	2.78419	3.04798	2.79408	3.28062	4.28197	4.46861	3.6403
Podel.01G131200.v2.1	0.578038	0.665015	0.779927	1.15827	1.22088	1.15693	0.277149	0.603741	0.600532	0.882537	1.04265	0.914411
Podel.01G131300.v2.1	0	0	0	0	0	0	0	0	0	0	0	0
Podel.01G131400.v2.1	11.0309	11.3718	11.5647	7.46161	8.00573	7.71198	9.65084	10.3095	9.2664	9.49387	7.23977	7.49383
Podel.01G131500.v2.1	0	0	0	0	0	0	0	0	0	0	0	0
Podel.01G131600.v2.1	0.136594	0.213622	0.171306	0.238124	0.190148	0.118924	0.118704	0.318258	0.114316	0.151198	0.409356	0.281182
Podel.01G131700.v2.1	0.141945	0.221991	0.256345	0.197963	0.173886	0.214212	0.312499	0.165364	0.174232	0.36138	0.371253	0.534306
Podel.01G131800.v2.1	3.42134	2.97807	2.99174	3.72092	4.19471	3.71662	4.30984	3.96751	2.78452	4.84684	5.38751	5.02143
Podel.01G131900.v2.1	0.778892	0.435044	0.530278	0.549603	0.77448	0.516676	0.290092	0.42129	0.496653	0.646626	0.394094	0.425384
Podel.01G132000.v2.1	2.21486	2.05266	2.1673	1.93852	2.13162	2.95204	3.10499	2.198	1.70869	2.48193	2.50309	2.50885
Podel.01G132100.v2.1	0	0	0	0	0	0	0	0	0	0	0	0
Podel.01G132200.v2.1	0	0	0	0	0	0	0	0	0	0	0	0
Podel.01G132300.v2.1	0.644329	1.48961	1.06806	0.813955	0.499172	0.487809	1.03873	0.848539	0.562686	0.744227	0.732704	0.790878
Podel.01G132400.v2.1	0	0	0	0	0	0	0	0	0	0	0	0
Podel.01G132500.v2.1	12.6932	13.8075	12.4482	9.56199	10.0935	9.70416	11.6234	11.9683	10.4573	10.0325	9.58944	9.65213
Podel.01G132600.v2.1	3.65725	2.82268	3.81227	3.25684	2.48606	2.53629	2.14635	2.98797	3.23301	3.52251	2.22571	1.89959
Podel.01G132700.v2.1	78.1529	80.8186	81.1913	35.4298	42.2523	59.7107	54.0768	56.0485	60.984	25.2163	15.6747	39.6739
Podel.01G132800.v2.1	21.6335	19.6873	19.5955	20.4839	18.9062	21.0761	19.079	17.0993	18.6806	19.6617	17.9654	18.6522
Podel.01G132900.v2.1	0	0	0	0	0.168662	0	0	0	0	0.0558803	0	0.0593831
Podel.01G133000.v2.1	52.8351	54.3825	62.2677	38.19	39.8533	41.6731	37.6841	46.213	42.8836	48.0827	47.0315	39.6462
Podel.01G133100.v2.1	0	0	0	0	0	0	0.546416	0	0	0	0	0
Podel.01G133200.v2.1	0	0.0842861	0.162216	0.657676	0	0.281535	0.0936713	0	0.0902084	0.268453	0.176198	0.665656
Podel.01G133300.v2.1	0	0	0.151691	0	0	0	0.0875934	0	0	0	0	0
Podel.01G133400.v2.1	13.739	14.0796	13.9022	18.6287	21.2507	22.6285	16.6678	16.0399	15.1999	18.2625	17.5319	17.4044
Podel.01G133500.v2.1	0.166391	0.294919	0.383963	0.270732	0.296484	0.328366	0.212079	0.27138	0.315641	0.239436	0.380791	0.332735
Podel.01G133600.v2.1	0	0.113048	0	0	0	0.377607	0	0.126316	0.120991	0.240041	0.118162	0
Podel.01G133700.v2.1	16.9982	18.8203	18.8276	19.4493	18.26	16.1527	23.7919	18.1815	18.7159	16.2346	18.8111	16.7214
Podel.01G133800.v2.1	11.6944	15.5052	14.9206	17.1265	18.2932	20.2456	38.0664	17.7187	22.5536	17.2097	14.0703	14.5513
Podel.01G133900.v2.1	0	0	0	0	0	0	0	0	0	0	0	0
Podel.01G134000.v2.1	0	0	0	0	0	0	0	0	0	0	0	0
Podel.01G134100.v2.1	0	0	0	0	0	0	0	0	0	0	0	0
Podel.01G134200.v2.1	0	0	0	0	0	0	0	0	0	0	0	0
Podel.01G134300.v2.1	0	0	0	0.096717	0	0	0	0	0	0	0	0
Podel.01G134400.v2.1	17.4817	18.1596	18.1519	10.42	11.2731	10.5572	15.1921	16.6595	15.24	12.8056	9.35044	11.9829
Podel.01G134500.v2.1	6.71709	6.25593	5.83358	4.25814	4.13942	3.79092	4.27611	5.31995	5.5697	6.31849	5.49732	5.15303
Podel.01G134600.v2.1	0	0	0	0.148507	0	0.0741679	0.0740305	0	0	0.42433	0.0696265	0.0751547
Podel.01G134700.v2.1	0	0	0	0	0	0	0	0	0	0	0	0
Podel.01G134800.v2.1	1.02385	0.607356	1.04493	1.27198	1.25816	0.942634	1.12497	0.966547	0.768218	1.15285	1.17347	1.80653
Podel.01G134900.v2.1	7.45015	7.10046	7.2913	6.21503	7.78788	6.04868	6.75244	7.58771	6.78332	6.85537	7.42165	6.93562
Podel.01G135000.v2.1	0.0570782	0.0595104	0.114533	0	0.0635654	0	0	0	0	0	0.311012	0
Podel.01G135100.v2.1	33.7205	28.7377	28.7261	38.1165	37.2505	35.802	38.6105	34.9376	32.2927	38.4483	36.4912	34.7019
Podel.01G135200.v2.1	56.3289	49.9044	52.6084	56.7105	49.5815	69.2218	58.4525	45.5065	61.2973	38.1322	34.1289	44.2562
Podel.01G135300.v2.1	0	0	0	0	0	0	0	0	0	0	0	0
Podel.01G135400.v2.1	1.66311	1.83907	1.76972	3.1043	3.76038	2.69118	1.81026	1.46779	1.74334	3.12399	3.35022	3.97192
Podel.01G135500.v2.1	2.43464	3.63607	2.64073	6.80618	5.93565	7.25663	3.12601	3.14293	2.79017	5.8269	5.59325	5.34073
Podel.01G135600.v2.1	0	0	0	0	0	0	0	0	0	0	0	0
Podel.01G135700.v2.1	0	0	0.0295853	0.0685419	0.0328395	0.0684627	0.0683359	0	0	0.0326407	0.096406	0
Podel.01G135800.v2.1	1.64349	1.69155	2.02943	4.2609	5.58469	4.1826	0.854501	1.10459	1.15208	5.38763	4.89089	5.20486
Podel.01G135900.v2.1	0	0	0	0	0	0.141056	0	0	0	0	0	0
Podel.01G136000.v2.1	4.74438	4.70959	6.05693	4.30877	3.85987	4.68306	3.83497	5.47746	5.64282	3.17613	3.37463	3.40864
Podel.01G136100.v2.1	1.05432	0.706658	0.831126	0.0875234	0.0838676	0.349689	0.959864	0.482531	1.2185	0.04168	0.0820693	0.132878
Podel.01G136200.v2.1	0.362749	0.0756414	0.363946	0.505904	0.0807955	0	0.42032	0.253558	0.242869	0	0.395316	0.0853405
Podel.01G136300.v2.1	9.94787	9.57754	9.71095	8.59293	9.6313	6.60632	6.59408	8.35248	8.15039	9.67222	9.52245	7.6957
Podel.01G136400.v2.1	0	0	0	0	0	0	0	0	0.50807	0	0	0
Podel.01G136500.v2.1	0.324027	0.168917	0.40637	0.423656	0.27064	0.470185	0.375451	0.660598	0.723143	0.896675	1.14763	0.667017
Podel.01G136600.v2.1	0	0	0	0.0340177	0.0325968	0	0	0	0	0	0	0
Podel.01G136700.v2.1	0	0	0.0337376	0	0	0.0390358	0	0	0	0	0	0
Podel.01G136800.v2.1	1.03838	1.35328	1.3312	2.38008	2.02369	1.90856	1.60423	0.772858	1.54493	2.55422	2.10603	1.45895
Podel.01G136900.v2.1	0	0	0.0645527	0.0747763	0.071653	0	0	0	0	0	0.0350583	0
Podel.01G137000.v2.1	0	0	0	0	0	0	0	0	0.0190089	0.0188564	0	0
Podel.01G137100.v2.1	0	0	0	0	0	0	0	0	0	0	0	0
Podel.01G137200.v2.1	2.10411	2.76607	1.97338	1.32902	1.32445	0.796492	1.64303	1.97166	2.09271	1.46833	1.59514	1.72179
Podel.01G137300.v2.1	21.3829	22.0922	18.9279	18.1963	16.9742	20.3268	28.0778	22.3003	22.0084	14.2075	12.42	17.6362
Podel.01G137400.v2.1	4.77082	5.16253	6.01946	6.84679	6.6413	7.76192	6.57494	6.69475	5.60592	7.40125	6.30196	6.29215
Podel.01G137500.v2.1	0	0	0	0	0	0	0	0	0	0	0	0
Podel.01G137600.v2.1	8.79889	7.7348	8.6202	6.41635	8.33869	7.41033	8.43613	8.7632	9.81841	9.12851	7.52064	8.48305
Podel.01G137700.v2.1	35.1904	32.3198	28.0049	33.2432	31.7008	30.264	36.8259	33.5374	25.0821	32.1208	31.523	28.6077
Podel.01G137800.v2.1	0	0	0	0	0	0	0	0	0	0	0	0
Podel.01G137900.v2.1	0	0	0	0	0	0	0	0	0	0	0	0
Podel.01G138000.v2.1	0	0	0	0	0	0	0	0	0	0	0	0
Podel.01G138100.v2.1	0	0	0	0.043187	0	0	0.0430572	0	0	0	0	0
Podel.01G138200.v2.1	6.24635	8.7919	6.65864	4.3557	6.08674	5.98217	5.42826	5.00285	5.66321	7.51917	3.829	6.88836
Podel.01G138300.v2.1	1.05352	1.42793	0.845595	0.612198	1.29058	1.34528	0.976573	1.47279	0.94047	1.63262	1.03329	0.991402
Podel.01G138400.v2.1	0.951963	0.0827107	1.11429	0.184395	0.353386	0.092091	0.551523	0.646927	0.442611	0.351248	0.864522	0.279949
Podel.01G138500.v2.1	0	0	0	0	0	0	0	0	0	0	0	0
Podel.01G138600.v2.1	0.629353	1.00356	0.742859	0.774459	1.07194	1.33225	1.1582	0.690056	1.11538	0.778599	0.766543	0.870951
Podel.01G138700.v2.1	14.6353	13.5742	14.3593	14.8629	14.1906	14.3633	17.2255	15.006	11.0248	14.3603	16.1504	15.7492
Podel.01G138800.v2.1	0	0	0	0	0	0	0	0	0	0	0	0
Podel.01G138900.v2.1	0	0	0	0	0	0	0	0	0	0	0	0
Podel.01G139000.v2.1	0	0	0	0	0	0	0	0	0	0	0	0
Podel.01G139100.v2.1	0	0.100243	0	0.037247	0.0713825	0	0	0	0.0357622	0.0354752	0.0698519	0.0376989
Podel.01G139200.v2.1	1.18697	2.11112	2.59193	1.54179	1.47739	0.891584	1.61806	1.30146	1.9478	1.31388	1.97834	0.903446
Podel.01G139300.v2.1	11.0899	10.2084	10.8337	6.6139	6.59765	6.94505	10.635	12.0355	10.4698	6.7677	6.80603	6.84864
Podel.01G139400.v2.1	9.37909	9.47829	8.35864	9.10394	8.14015	7.99856	10.3819	8.91208	11.8398	10.9329	9.02198	9.86157
Podel.01G139500.v2.1	28.3878	29.8825	29.7615	22.0831	20.8562	16.5035	26.7685	24.3654	25.8298	20.0239	16.9827	18.6527
Podel.01G139600.v2.1	13.5201	16.493	14.2684	17.6149	14.1889	13.3882	13.5891	14.2528	14.0432	17.5965	18.2581	13.2913
Podel.01G139700.v2.1	5.21214	3.80397	4.7064	4.54315	3.77294	3.63033	3.32163	0.910805	2.90803	2.59623	3.12403	3.98518
Podel.01G139800.v2.1	2.90932	2.18616	4.73339	12.0627	15.2367	26.1361	5.86138	3.84732	5.43996	7.28211	4.79861	13.3498
Podel.01G139900.v2.1	19.0757	17.8057	18.5568	9.28735	12.7032	8.90257	9.25944	12.8382	12.0094	11.5563	13.4141	14.0243
Podel.01G140000.v2.1	1.66573	1.75956	1.16546	1.45193	0.951933	1.19582	0.965046	1.27667	1.712	1.43139	1.33757	1.52111
Podel.01G140100.v2.1	7.65787	5.53648	7.12232	9.28975	8.21697	11.4203	6.80064	6.77235	7.17296	8.47661	9.44183	7.75868
Podel.01G140200.v2.1	2.0218	1.34675	1.465	1.82757	2.5643	2.15143	0.911037	1.70109	1.25337	2.23796	1.28526	2.70855
Podel.01G140300.v2.1	2.92926	2.43767	2.58841	1.81151	2.87312	2.33976	2.14859	2.66115	3.47859	3.98613	1.3179	3.31925
Podel.01G140400.v2.1	1.23582	2.13888	2.5046	0.976665	0.880819	0.745999	1.05965	1.4973	1.35144	1.03964	1.58919	0.58148
Podel.01G140500.v2.1	12.1575	9.3012	10.1994	4.43655	5.45268	6.02097	8.31758	8.45929	7.82488	6.10863	4.74793	5.7106
Podel.01G140600.v2.1	201.628	199.118	192.518	270.593	267.236	236.719	166.754	165.052	160.827	249.824	287.616	235.923
Podel.01G140700.v2.1	0	0	0	0	0	0	0	0	0	0	0.304003	0.32814
Podel.01G140800.v2.1	33.0059	34.734	34.5075	16.6254	19.6668	17.0538	34.5359	34.1389	27.9239	19.9319	16.1777	18.1878
Podel.01G140900.v2.1	0.848834	1.03251	1.70327	0.822095	1.26041	1.1496	1.14747	1.48331	0.789323	3.28856	3.70015	2.16338
Podel.01G141000.v2.1	109.831	114.536	125.707	139.607	129.398	142.184	134.08	144.521	135.77	154.064	183.198	163.945
Podel.01G141100.v2.1	14.9754	14.3543	18.4175	7.86003	6.45576	6.72938	10.6351	11.5369	9.97242	7.48614	10.0024	8.52364
Podel.01G141200.v2.1	11.1528	10.3141	6.06891	1.39137	1.61394	2.12122	7.52003	5.35859	3.16399	3.69657	2.95267	2.44591
Podel.01G141300.v2.1	0.233013	0	0	0	0	0	0.539987	0	0	0	0	0
Podel.01G141400.v2.1	4.07961	4.10333	4.33384	1.84075	2.72597	2.95294	2.00205	2.8516	2.35649	5.10018	4.18434	3.95199
Podel.01G141500.v2.1	2.27657	2.84829	1.82726	1.85208	1.52118	1.05711	0.791361	1.85651	1.01614	1.51198	2.48095	1.60676
Podel.01G141600.v2.1	0.681545	0.742887	0.683794	0.504058	0.724506	0.683289	0.753815	0.469174	1.1062	0.960162	0.472647	0.510174
Podel.01G141700.v2.1	0	0	0	0	0	0	0	0	0	0	0	0
Podel.01G141800.v2.1	16.4472	15.6385	19.3485	27.1243	25.7979	28.5048	12.1458	14.9102	13.1831	19.7442	20.7638	24.3198
Podel.01G141900.v2.1	0.390482	0.203561	0.195885	0.226909	0.362385	0.302196	0.452454	0.303269	0.363106	0.216115	0.496461	0.306216
Podel.01G142000.v2.1	0	0	0	0	0	0	0	0	0	0	0	0
Podel.01G142100.v2.1	0.223517	0.116521	0.0747516	0.0865905	0.207434	0.302717	0.215826	0.0867977	0	0.0412358	0	0.0876412
Podel.01G142200.v2.1	0.21183	0	0	0	0	0	0	0	0	0	0.115424	0
Podel.01G142300.v2.1	7.59425	6.40591	8.07877	6.78584	6.24741	6.6894	6.76545	6.57979	7.32443	4.90009	6.11345	6.19483
Podel.01G142400.v2.1	0.969107	1.32615	0.789997	0.633541	1.1467	0.632809	0.421091	0.635057	0.405524	1.07272	1.05611	0.712476
Podel.01G142500.v2.1	5.74776	5.64246	6.36586	5.68237	5.8191	3.89941	6.27074	5.21768	7.03846	4.25529	4.51479	4.91716
Podel.01G142600.v2.1	55.2405	46.9467	48.3436	53.95	56.556	53.4027	44.9666	52.0781	47.6554	54.8264	53.9268	54.9868
Podel.01G142700.v2.1	28.6006	38.1411	29.839	31.2887	27.7596	22.4651	65.5454	73.4645	60.3655	28.2577	34.5854	33.6802
Podel.01G142800.v2.1	18.945	18.8106	20.3772	23.0675	26.3844	21.0415	17.8631	18.8407	20.0855	26.8525	27.0318	26.9792
Podel.01G142900.v2.1	35.4133	42.8696	26.6675	19.9341	19.5427	13.8412	34.9291	33.2262	30.8531	15.6535	16.2745	16.5881
Podel.01G143000.v2.1	0.301999	1.10204	0.605992	0	0.420404	0.175289	0.262446	0.351823	0.252744	0.167144	0.246834	0.621673
Podel.01G143100.v2.1	0.567917	0.592118	0.925911	0.577529	0.553406	0.247226	1.3161	0.330806	0.633722	0.471477	0.928354	0.668042
Podel.01G143200.v2.1	0.444157	0.617445	0.247568	0.229422	0.494638	0.171868	0.457464	0.517434	0.881105	1.36568	0.806719	0.348308
Podel.01G143300.v2.1	0	0.052949	0	0	0	0	0	0	0.113339	0	0	0
Podel.01G143400.v2.1	3.91022	4.12116	4.73333	3.55653	3.97597	2.5163	2.95487	2.37669	3.27247	3.71668	4.02967	3.79967
Podel.01G143500.v2.1	4.20986	4.62492	4.39383	5.28674	4.18489	3.73908	4.05953	4.4765	3.12126	5.37928	4.43385	3.25706
Podel.01G143600.v2.1	0	0.0592826	0.114095	0.132164	0.379932	0.0660059	0	0.331202	0.126896	0.0629389	0.371786	0.0668841
Podel.01G143700.v2.1	8.19776	8.99693	6.74063	9.09762	8.51169	7.36986	7.42763	7.03701	5.50234	8.05082	8.66504	8.48297
Podel.01G143800.v2.1	0	0	0	0	0	0	0	0	0	0	0	0
Podel.01G143900.v2.1	0.399291	0.614547	0.934754	0.331469	0.804646	0.419375	0.616882	0.620222	0.403123	0.71559	0.642347	0.536785
Podel.01G144000.v2.1	0.600652	0.289037	0.463565	0.322189	0.102911	0.268181	0.374758	0.592094	1.08271	0.358008	0.100704	0.163049
Podel.01G144100.v2.1	3.77952	3.25855	9.7352	7.98261	8.4991	8.22652	2.40022	4.02203	3.16309	7.36154	11.1287	14.4063
Podel.01G144200.v2.1	9.62135	8.13352	8.51169	6.3465	7.13118	6.1505	3.91698	6.77822	6.49248	8.23938	9.38701	7.99115
Podel.01G144300.v2.1	0	0	0	0	0	0	0	0	0	0	0	0
Podel.01G144400.v2.1	4.03168	3.30565	3.96644	3.04792	3.92321	2.99896	1.85954	2.23441	2.09654	4.46273	3.62581	2.94678
Podel.01G144500.v2.1	3.80165	3.67004	2.02482	4.85464	4.91321	3.21453	2.17531	2.6245	2.14726	7.53303	4.24524	4.91355
Podel.01G144600.v2.1	0	0	0	0	0	0	0	0	0	0	0	0
Podel.01G144700.v2.1	0.596313	0.710541	0.427343	0.569278	0.521783	0.543898	1.62867	1.56306	1.23576	0.966529	0.557012	0.626289
Podel.01G144800.v2.1	0.0202724	0.0211362	0.0203393	0.0235605	0.0451529	0	0.0234897	0	0	0.0897593	0	0.0715393
Podel.01G144900.v2.1	5.16349	4.76541	4.14442	4.84525	5.57996	3.95164	3.50114	4.56722	4.41736	8.80617	7.02338	5.15149
Podel.01G145000.v2.1	0.071245	0.148562	0.0714801	0.165602	0.238027	0.165411	0.41276	0	0.159	0.315449	0	0.251417
Podel.01G145100.v2.1	4.48802	5.85908	5.17633	4.03458	3.58839	3.25065	7.0004	7.41815	6.29216	6.32659	5.26716	3.2939
Podel.01G145200.v2.1	8.14464	6.6737	6.55493	6.10524	5.67817	6.63627	9.74415	8.81979	7.33965	6.01029	4.64237	6.43896
Podel.01G145300.v2.1	1.33334	1.64291	2.06741	1.4369	2.21382	1.77295	1.6854	1.44034	2.75925	2.92495	2.87966	2.33835
Podel.01G145400.v2.1	15.7888	15.1446	13.8871	15.4749	15.0044	15.8847	13.9038	12.1398	14.212	17.7098	19.8445	14.734
Podel.01G145500.v2.1	0.710746	0.815136	1.64011	0.908631	1.02898	1.32012	0.988255	0.248401	0.63448	2.20286	0.309821	1.00326
Podel.01G145600.v2.1	25.6676	29.2379	28.7757	36.0525	35.1783	29.3437	20.0876	20.6507	21.4021	40.5379	39.9102	33.6958
Podel.01G145700.v2.1	6.75798	5.67812	7.28536	4.89331	5.92911	5.38351	7.65375	7.10872	6.19624	5.84257	5.48611	5.61663
Podel.01G145800.v2.1	11.9507	11.0043	13.9231	9.89759	12.6559	10.4696	6.98837	7.3515	7.63359	9.1177	9.00695	12.8752
Podel.01G145900.v2.1	6.42361	6.60074	6.07299	3.73275	4.81498	3.9794	4.32986	6.58393	5.16916	4.37562	4.40884	4.32296
Podel.01G146000.v2.1	0	0	0	0	0	0	0	0	0	0	0	0
Podel.01G146100.v2.1	1.44508	0.974898	1.19399	1.2843	1.04133	1.3815	1.08345	1.18835	1.51767	2.35233	1.85272	1.0999
Podel.01G146200.v2.1	13.6524	14.3744	11.8082	13.3266	13.9308	12.9599	15.0009	13.0059	11.8573	16.0799	15.5011	15.5056
Podel.01G146300.v2.1	15.4286	16.3801	16.9345	15.5903	15.1634	10.9894	17.5972	14.9706	14.9688	15.3392	13.1261	14.1683
Podel.01G146400.v2.1	5.15603	5.26075	5.91995	5.15917	4.97438	7.10567	6.00626	5.65333	4.89197	5.55468	5.31843	6.19477
Podel.01G146500.v2.1	4.7731	3.86027	4.47556	6.48048	6.80593	4.97126	4.39348	3.58578	3.93239	8.09794	7.14613	5.56212
Podel.01G146600.v2.1	7.9008	6.77053	6.841	7.73577	8.01531	6.973	4.70276	6.68256	6.82355	8.32621	9.90751	8.91178
Podel.01G146700.v2.1	0	0	0	0	0	0	0	0	0	0	0	0
Podel.01G146800.v2.1	0	0	0	0	0	0	0	0	0	0	0	0
Podel.01G146900.v2.1	2.70783	1.82867	2.51609	2.44968	2.34736	1.50026	1.17659	1.34428	1.5623	2.70782	2.22996	2.24413
Podel.01G147000.v2.1	0.0754998	0.118076	0.34087	0.219364	0.378363	0.657333	0.174964	0.483757	0.126372	0.20893	0.164556	0.310837
Podel.01G147100.v2.1	0	0	0	0	0	0	0	0.649964	0	0	0	0.32814
Podel.01G147200.v2.1	139.38	122.277	124.217	166.179	159.329	228.62	176.22	137.519	179.521	93.8637	75.4704	132.397
Podel.01G147300.v2.1	0.583677	0.608549	0.936965	0	0.260006	0.406539	0.946835	0.951962	0.781569	0	0	0.137316
Podel.01G147400.v2.1	0	0	0	0	0	0	0	0	0.0553911	0	0	0
Podel.01G147500.v2.1	4.8349	4.17866	4.53172	5.84092	6.44712	3.69252	4.3491	4.37265	3.19448	6.33769	4.85298	4.7893
Podel.01G147600.v2.1	16.8645	12.814	17.3373	31.7357	30.9246	28.1054	14.8832	14.1026	13.5597	32.6298	37.9151	31.2511
Podel.01G147700.v2.1	21.5611	19.8006	17.1046	17.4097	17.4503	14.1154	18.7372	17.9625	15.0371	14.7777	15.3002	13.7871
Podel.01G147800.v2.1	10.539	10.0409	7.8392	4.43479	4.24955	4.6406	6.73746	5.50383	5.47457	4.0227	1.9802	3.84737
Podel.01G147900.v2.1	10.3982	9.29255	11.4261	8.63199	7.72001	8.62202	27.5394	4.0379	29.8364	8.76948	7.01487	8.73673
Podel.01G148000.v2.1	164.647	168.838	183.018	209.661	180.101	268.207	305.524	203.397	253.461	155.145	114.439	157.988
Podel.01G148100.v2.1	52.8163	53.5373	89.7896	77.5814	61.2699	134.972	161.071	75.2033	139.155	39.3815	20.3851	56.9505
Podel.01G148200.v2.1	14.9556	10.9572	28.3878	16.9117	13.9545	48.3303	63.6965	25.4282	42.849	14.7649	1.76198	20.9206
Podel.01G148300.v2.1	3.43639	4.49482	3.51042	2.10581	2.01785	2.24843	5.1401	2.83872	3.20709	1.93648	2.04267	1.02893
Podel.01G148400.v2.1	0.141472	0.442502	0.369042	0.690559	0.346613	0.229921	0.688484	0.494437	0.189438	0.250557	0.154173	0.199697
Podel.01G148500.v2.1	2.99217	3.49472	3.80587	6.85999	6.81017	5.12481	4.07331	3.48582	3.88623	8.77793	8.80237	6.53933
Podel.01G148600.v2.1	0	0	0	0	0	0	0	0	0	0	0	0
Podel.01G148700.v2.1	2.13813	1.96697	2.57782	3.02785	3.58171	2.81578	3.3935	2.65833	2.54627	3.9578	3.64197	3.82546
Podel.01G148800.v2.1	18.4653	15.6973	19.833	32.8138	31.4432	29.7963	15.492	17.4503	12.9956	38.7163	42.8345	34.1132
Podel.01G148900.v2.1	0.449912	0.343995	0.39121	0.627464	0.935287	0.487464	1.00788	0.663909	1.03756	0.431612	0.915232	0.635078
Podel.01G149000.v2.1	7.16352	6.36872	7.85573	6.45383	6.74084	5.67281	5.21189	5.3695	5.5769	5.16334	6.29372	6.20553
Podel.01G149100.v2.1	0.0686917	0	0.137837	0.0798335	0	0.0797413	0	0	0	0	0	0
Podel.01G149200.v2.1	0.330408	0.63156	0.331498	1.408	1.04255	0.63926	0.319038	0.449072	0.430141	0.792423	1.56031	1.36031
Podel.01G149300.v2.1	34.257	34.4798	33.2789	46.7076	44.3162	38.3902	32.3622	31.0977	28.7939	39.3423	40.7263	43.2621
Podel.01G149400.v2.1	36.1771	32.144	31.754	33.676	32.8457	29.6828	31.6763	31.2952	30.5533	34.6515	29.228	30.2299
Podel.01G149500.v2.1	0	0	0	0	0.246909	0.257374	0	0	0	0	0	0
Podel.01G149600.v2.1	1.64139	0.782324	1.31745	2.34365	1.67126	1.19769	0.923775	0.928777	1.67459	1.14204	1.37989	1.43429
Podel.01G149700.v2.1	0	0.0409995	0	0	0	0	0	0	0.0438803	0	0.0428542	0
Podel.01G149800.v2.1	26.8462	25.7401	27.8874	24.6461	24.9305	27.9245	30.1066	23.6995	28.1909	19.4288	18.783	19.3943
Podel.01G149900.v2.1	4.60142	5.63185	6.62382	2.79014	3.7876	3.71589	8.34526	2.56375	6.69729	2.87887	3.05231	5.17732
Podel.01G150000.v2.1	3.83619	3.73302	3.89162	4.55749	4.27219	4.70067	4.29685	4.5684	3.13917	3.91607	3.43737	3.4596
Podel.01G150100.v2.1	1.161	1.14563	1.39364	1.37341	1.24678	1.25149	0.984921	1.52161	1.24926	1.69821	1.60413	1.73149
Podel.01G150200.v2.1	2.78187	2.5736	2.63381	2.29959	2.98895	2.70629	1.18039	2.44203	2.18606	3.46963	2.02819	3.20318
Podel.01G150300.v2.1	21.0246	21.3287	22.0507	22.0071	23.5406	22.0871	23.2564	22.5359	20.4205	26.992	23.4317	23.93
Podel.01G150400.v2.1	0	0	0	0	0	0	0	0	0	0	0	0
Podel.01G150500.v2.1	2.92165	2.91997	4.00667	4.15903	4.83243	3.41168	2.90457	3.78632	2.7779	7.21435	7.15916	5.91769
Podel.01G150600.v2.1	0.408035	0.381413	0.395265	0.899379	1.62961	0.94734	1.33686	0.901531	0.737923	2.69439	1.96267	0.810987
Podel.01G150700.v2.1	0.368468	0.247851	0.65589	0.801209	0.728033	0.331152	0.302994	0.263093	0.464215	1.39463	0.829	0.796949
Podel.01G150800.v2.1	7.85072	8.4761	8.51635	10.282	9.98564	9.25234	7.43433	7.52102	7.47078	14.2482	14.1144	12.7975
Podel.01G150900.v2.1	0.392719	0.122836	0.236409	0	0.0437353	0.045589	0	0.0915019	0.0876446	0	0.128393	0.138587
Podel.01G151000.v2.1	0.734467	1.22522	0.994802	1.32307	1.59499	0.639458	0.638273	1.19789	0.614677	1.78858	2.12107	1.8575
Podel.01G151100.v2.1	39.4118	39.8371	49.0351	46.9692	52.5086	47.7993	52.1241	43.8588	54.671	32.2642	26.2594	41.974
Podel.01G151200.v2.1	68.935	76.2743	61.8712	61.7361	60.6605	61.9058	63.8762	65.3913	62.4802	63.9707	61.7357	67.6957
Podel.01G151300.v2.1	120.156	98.4052	71.7932	18.8102	30.7592	32.4714	80.2637	130.757	116.853	21.0799	17.3505	29.0233
Podel.01G151400.v2.1	326.826	320.277	271.767	448.718	554.767	447.791	206.603	283.087	289.425	512.158	562.905	591.35
Podel.01G151500.v2.1	132.839	123.976	120.102	91.653	104.953	100.264	87.8469	94.3657	103.057	91.6298	99.3823	102.067
Podel.01G151600.v2.1	6.19642	9.46533	8.14457	13.2306	12.785	10.8734	6.12233	7.55446	4.7168	11.2188	9.42238	6.2718
Podel.01G151700.v2.1	16.5352	17.535	16.9448	18.9157	18.2569	17.4973	19.1595	17.3122	17.3194	20.5486	21.2586	20.5325
Podel.01G151800.v2.1	0.206416	0.153723	0.118341	0.171355	0.0328395	0.136925	0	0	0.131619	0.0979222	0.321353	0.0346868
Podel.01G151900.v2.1	5.59097	4.52062	2.86195	10.3766	12.2622	9.73548	1.18989	2.52559	2.57828	7.79907	8.51764	13.2875
Podel.01G152000.v2.1	2.8943	2.55612	1.98145	1.42465	1.89603	2.52979	1.81491	1.98342	1.51984	3.20375	1.89249	2.52339
Podel.01G152100.v2.1	15.6791	16.8763	18.8872	36.2676	37.4652	32.2203	19.755	19.5073	18.0055	32.1835	39.0396	38.9758
Podel.01G152200.v2.1	1.73304	1.59178	2.35974	2.01413	2.20572	1.6286	1.86464	2.54772	1.28923	1.68995	2.20339	2.37833
Podel.01G152300.v2.1	191.291	210.052	187.239	231.848	263.937	261.309	353.305	385.738	394.534	258.849	232.294	272.65
Podel.01G152400.v2.1	37.4204	38.828	37.9037	23.3429	21.9018	13.3234	34.0779	36.1427	36.2199	25.4086	24.4288	19.1259
Podel.01G152500.v2.1	2.42524	2.05447	3.23165	1.84971	2.11006	2.81535	2.23933	3.17852	2.19883	2.09729	2.23	5.43817
Podel.01G152600.v2.1	0.133225	0.277804	0.980207	0.412891	0.593467	0.463965	0.0514562	0.362144	0.148662	0.344094	0.629137	1.35818
Podel.01G152700.v2.1	0	0	0	0	0.104536	0	0	0	0	0	0	0
Podel.01G152800.v2.1	0.285078	0.297226	0.245159	0.354983	0.362832	0.189105	0.306727	0.355832	0.204499	0.157779	0.155335	0.167669
Podel.01G152900.v2.1	23.7559	23.9049	23.4046	29.5006	27.3144	25.6879	24.714	22.9185	21.1877	34.2604	32.6097	28.4479
Podel.01G153000.v2.1	0	0	0.522933	0.605754	0.290226	0	0	0.303602	0	0	0	0
Podel.01G153100.v2.1	40.5426	51.5359	44.6064	42.9359	43.1874	44.3926	92.3652	92.6372	82.1755	47.2349	43.4086	48.3238
Podel.01G153200.v2.1	0.535301	0.744148	1.25316	0.207375	0.993567	1.24281	0.827008	1.24723	1.19465	2.17262	2.33343	1.88902
Podel.01G153300.v2.1	4.3377	5.41852	5.46055	4.8986	2.87108	3.3728	6.35378	8.39045	4.56633	5.43563	4.77172	4.3804
Podel.01G153400.v2.1	0	0	0	0	0	0	0	0	0	0	0	0
Podel.01G153500.v2.1	19.2875	23.2698	18.3822	17.6459	15.9827	11.2106	25.4257	24.6884	29.2752	21.8841	21.1067	19.3746
Podel.01G153600.v2.1	75.5734	69.6159	70.1021	47.7811	52.1351	53.474	38.3071	41.4278	53.3551	50.048	40.8247	48.8316
Podel.01G153700.v2.1	0	0	0	0	0	0	0	0	0	0	0	0
Podel.01G153800.v2.1	6.0086	4.73328	5.59304	5.74173	6.20823	4.37883	4.216	5.24992	4.65612	6.02286	6.47527	6.47892
Podel.01G153900.v2.1	3.2558	6.8598	2.92628	1.97077	1.81292	0.55118	9.90285	12.248	12.7914	1.80195	2.43931	1.43618
Podel.01G154000.v2.1	2.88865	3.88857	3.59521	2.20979	1.751	1.40075	2.92341	4.64315	4.2434	2.0642	2.62996	1.50541
Podel.01G154100.v2.1	0.146171	0	0.293306	0	0	0	0	0	0	0	0.159293	0.0859703
Podel.01G154200.v2.1	32.8319	33.9763	31.715	30.6555	29.5305	26.3673	31.4123	30.0379	28.3044	33.3297	29.3916	28.4829
Podel.01G154300.v2.1	217.809	218.381	206.943	143.618	160.836	135.223	99.4296	141.959	137.658	149.024	168.824	163.609
Podel.01G154400.v2.1	5.57047	6.17312	5.44825	6.75901	7.72521	5.73446	4.18124	5.1018	3.55754	8.18261	8.55224	6.88224
Podel.01G154500.v2.1	10.6509	9.35634	11.55	11.1669	12.2652	10.5753	9.24281	9.66246	12.9471	12.9435	14.6694	12.1021
Podel.01G154600.v2.1	0.319454	0.499599	0	0.371269	0.355761	1.66878	0.740305	0.744314	0.534703	0.353608	0.348133	0.375773
Podel.01G154700.v2.1	5.72641	4.80477	5.52644	4.1199	5.07143	3.67198	3.25442	4.41567	3.80353	5.55387	3.7443	4.00951
Podel.01G154800.v2.1	4.08023	2.43724	9.2961	10.4226	7.38395	8.09163	2.21615	3.21844	2.22908	8.84475	14.9607	9.34918
Podel.01G154900.v2.1	13.7324	12.6959	11.5038	10.175	10.0965	8.92512	12.2557	12.3221	12.6953	10.6257	8.66921	11.344
Podel.01G155000.v2.1	2.95302	3.04776	2.81313	2.14933	1.9599	2.56237	4.35487	2.81472	3.42833	2.31123	1.78785	1.61401
Podel.01G155100.v2.1	2.82839	2.60334	2.23914	2.90194	3.2975	3.12945	2.45796	2.90889	2.53969	2.29918	2.69703	2.70322
Podel.01G155200.v2.1	3.11907	3.71268	3.07721	2.83957	4.16829	2.32334	2.40939	3.69422	3.39347	3.42378	2.18108	2.4154
Podel.01G155300.v2.1	0.663409	1.17285	2.43088	0.402268	0.61032	0.502254	0.267372	0.873666	0.514976	0.766265	1.7917	0.814297
Podel.01G155400.v2.1	16.4998	16.0428	16.8094	19.1391	22.0572	17.4193	15.1032	13.0368	13.1968	26.3577	27.0236	20.381
Podel.01G155500.v2.1	5.02416	5.3986	4.6121	5.44185	5.55711	4.0866	6.39575	6.17158	5.45375	6.50712	6.5181	6.07073
Podel.01G155600.v2.1	0.833942	1.08685	3.90457	6.46137	5.95931	7.01863	1.28839	1.37633	1.24076	5.76939	8.93663	10.3001
Podel.01G155700.v2.1	0	0	0	1.21151	0	0	0	0	0	0	0	0
Podel.01G155800.v2.1	0	0	0	0	0	0	0	0	0	0	0	0
Podel.01G155900.v2.1	12.2935	10.7998	9.70733	8.8635	8.62005	9.51396	13.3212	10.3434	11.8126	9.19787	7.31879	9.64053
Podel.01G156000.v2.1	8.77128	5.31003	9.0841	4.93257	5.35674	6.56916	10.819	4.94437	7.89323	6.26391	4.93354	5.65807
Podel.01G156100.v2.1	0.206045	0.187972	0.180885	0.149666	0.172098	0.209291	1.85028	1.2302	0.02874	0.0285094	0.0842037	0.0605928
Podel.01G156200.v2.1	2.92037	2.75205	3.21174	3.36142	3.06466	2.70559	2.60296	2.38807	1.59804	3.35694	4.40661	2.93977
Podel.01G156300.v2.1	0	0	0	0	0	0	0	0	0	0	0	0
Podel.01G156400.v2.1	11.528	11.2577	13.4778	7.01263	8.20513	7.07826	7.69071	7.1034	8.71757	10.0537	8.79058	9.04025
Podel.01G156500.v2.1	28.9444	32.7539	24.7902	23.9303	16.117	21.5807	25.358	27.8256	24.0267	14.8473	17.9512	15.6396
Podel.01G156600.v2.1	4.15684	5.86361	5.88784	1.98927	2.72311	1.98697	1.69996	4.55777	3.00138	2.43597	1.8653	1.72577
Podel.01G156700.v2.1	3.26061	3.94871	4.00114	15.2162	14.5527	11.3844	14.3567	9.96388	8.98409	16.1304	17.1653	15.4894
Podel.01G156800.v2.1	2.92461	2.74431	3.17878	3.85218	3.41986	3.33847	2.14622	3.00962	2.50201	4.96386	4.14332	4.01359
Podel.01G156900.v2.1	13.4196	14.9821	13.6389	18.9092	21.4237	15.3756	13.3248	15.4754	13.2217	29.0432	26.2899	25.9593
Podel.01G157000.v2.1	2.57071	3.16757	3.39984	1.83334	1.56157	1.89905	2.57251	3.47127	3.65091	3.03957	3.11984	2.26794
Podel.01G157100.v2.1	69.565	65.1284	68.035	62.1649	65.7995	66.1163	64.3004	61.7299	65.0451	60.8256	59.3377	59.0389
Podel.01G157200.v2.1	0	0	0	0	0	0	0	0	0	0	0	0
Podel.01G157300.v2.1	87.5971	83.4217	98.7477	64.9492	63.1888	74.3323	53.5661	58.4447	66.8808	46.5879	53.2247	53.7177
Podel.01G157400.v2.1	2.16629	0.322658	0	0.359666	2.06786	0.359251	0.358585	1.44211	1.03599	0.342558	1.68627	1.45612
Podel.01G157500.v2.1	0	0	0	0	0	0	0	0	1.38132	0	0	0
Podel.01G157600.v2.1	14.8219	15.2623	15.186	17.652	19.0728	16.6589	16.3853	14.674	13.7925	18.8414	21.2323	19.314
Podel.01G157700.v2.1	10.5392	10.2487	11.0146	7.30211	6.47044	8.03873	7.78899	8.3034	8.36799	8.45041	8.68768	9.49666
Podel.01G157800.v2.1	4.35409	3.32645	4.10485	3.27176	2.67529	2.57081	2.78351	2.75486	3.7696	3.03303	3.02697	1.76611
Podel.01G157900.v2.1	59.4184	52.9414	58.7582	30.2507	28.3932	32.8163	37.8234	49.8343	52.1378	20.9003	22.088	22.085
Podel.01G158000.v2.1	24.0929	28.2878	22.2942	22.4826	26.1362	21.6377	34.267	43.8717	38.8433	38.2614	34.4165	37.915
Podel.01G158100.v2.1	9.77577	10.6064	11.0034	8.48554	10.6487	8.68852	7.07953	9.68029	8.65861	12.275	12.0184	11.7149
Podel.01G158200.v2.1	12.7992	13.7616	13.8669	24.8436	27.5673	26.0531	11.1743	11.8561	12.001	27.9416	31.7709	30.3204
Podel.01G158300.v2.1	1.18245	0	3.26248	2.7485	2.9629	4.11798	2.39771	4.13261	2.9688	3.92663	1.61076	4.17277
Podel.01G158400.v2.1	24.4222	31.0031	19.4407	14.9091	13.3897	19.6897	17.663	17.8837	21.1427	8.19911	10.3534	11.1754
Podel.01G158500.v2.1	6.58502	7.87684	7.73349	23.7899	20.0675	22.6365	7.8667	7.31461	8.82903	25.0879	21.918	22.8176
Podel.01G158600.v2.1	6.56343	6.40033	6.00405	4.35245	4.55762	3.63033	4.96567	8.54583	8.40098	5.4275	4.16538	5.49523
Podel.01G158700.v2.1	0.46623	0.75615	0.857574	2.64905	1.70188	2.8264	2.40099	1.3277	1.32953	1.31886	0.338724	1.09685
Podel.01G158800.v2.1	19.6772	18.758	18.6884	19.7211	18.8666	18.3188	22.5759	26.2397	27.909	22.5763	23.3411	22.2035
Podel.01G158900.v2.1	0.0832481	0	0	0.0725632	0.0695323	0.0483196	0	0.0242456	0	0.0691115	0.204124	0.171368
Podel.01G159000.v2.1	9.41281	4.7025	5.90242	4.78606	3.93098	2.50409	6.36223	6.39668	6.56467	5.20959	6.62486	4.84413
Podel.01G159100.v2.1	15.447	13.7773	14.9493	20.0178	19.3339	21.5286	16.6841	13.2179	16.4741	19.4186	18.0751	19.0815
Podel.01G159200.v2.1	67.0675	66.3565	70.808	66.6493	58.1236	72.214	84.8118	66.2672	68.2837	46.7321	49.0941	54.732
Podel.01G159300.v2.1	13.004	11.5766	12.244	14.6482	10.1374	13.0056	17.0382	11.4203	10.2692	12.4013	7.52178	14.3553
Podel.01G159400.v2.1	29.5895	29.3533	29.9959	28.3098	24.1195	30.6781	38.4846	32.0218	30.2332	20.492	19.1687	23.0835
Podel.01G159500.v2.1	21.4075	18.3654	21.0553	14.3009	11.5448	11.7406	23.5354	21.9937	30.3772	12.5012	10.1033	9.81488
Podel.01G159600.v2.1	8.81105	8.04796	8.10971	6.74384	6.60523	8.00372	9.88688	8.25665	9.41385	5.96088	4.63186	6.73752
Podel.01G159700.v2.1	16.4815	18.4416	17.4905	19.6485	19.9442	17.8111	16.3803	16.8253	16.0022	24.9957	23.0902	19.5671
Podel.01G159800.v2.1	4.61167	5.29881	4.75279	4.4117	5.45024	3.53257	4.47115	4.05679	3.92078	5.76452	4.00003	4.0224
Podel.01G159900.v2.1	15.6934	15.9765	16.938	7.52277	8.50315	6.93135	8.0818	8.31024	9.46345	9.35827	9.58766	6.06016
Podel.01G160000.v2.1	26.2941	22.7601	17.7813	11.6217	11.9815	11.9193	7.34521	9.67329	7.67144	25.0533	16.8814	16.2788
Podel.01G160100.v2.1	0	0	0	0	0.242387	0.50532	0	0.253558	0	0.48184	0.237189	0.256021
Podel.01G160200.v2.1	8.07108	7.82119	6.9402	8.03371	8.50049	9.00205	11.7774	10.0321	7.55593	11.6821	8.15907	10.9599
Podel.01G160300.v2.1	41.9298	38.6467	39.9712	32.7681	36.1972	34.6119	38.1063	40.6979	37.0308	29.6985	29.1457	30.105
Podel.01G160400.v2.1	3.62647	1.74508	2.7988	1.94524	1.24266	0.323832	1.93939	2.27488	0.311282	0.308785	0.608006	0.98442
Podel.01G160500.v2.1	5.90723	6.72589	6.02592	17.4076	8.67056	8.98068	4.66817	3.19615	4.60592	22.8995	14.0333	5.5822
Podel.01G160600.v2.1	25.0803	20.8841	20.0966	15.8457	13.4967	19.54	21.4542	26.2766	24.2298	12.1108	7.70428	12.87
Podel.01G160700.v2.1	7.5514	8.43779	9.56849	13.2867	9.41479	8.80101	11.3295	9.67344	11.6492	13.2874	11.6391	9.20122
Podel.01G160800.v2.1	0	0	0.239415	0	0.797247	0.277013	0.2765	0	0	0	0	0
Podel.01G160900.v2.1	1.54488	1.77591	2.74226	3.54487	3.04389	2.98897	1.46877	1.10754	1.81229	5.0863	4.96437	3.21512
Podel.01G161000.v2.1	22.5734	20.0342	20.6826	24.8254	27.1127	20.1406	15.1315	20.6468	14.468	22.3023	29.0726	25.017
Podel.01G161100.v2.1	19.2815	14.8978	27.093	103.47	54.9969	99.867	91.1044	58.5916	46.9007	34.7367	31.1435	45.1012
Podel.01G161200.v2.1	0	0	0.261467	0	0	0	0	0	0	0	0	0
Podel.01G161300.v2.1	21.085	17.0945	18.3581	21.0369	20.706	21.9643	24.7353	22.4243	18.2956	18.911	17.9035	20.4436
Podel.01G161400.v2.1	1.74294	2.97362	3.33841	2.39394	0.882287	2.75905	2.01955	2.76885	2.1217	1.22773	1.20872	1.30469
Podel.01G161500.v2.1	12.739	12.428	13.7396	10.5223	10.9948	11.1439	12.9684	12.4026	13.6566	9.8707	7.73462	7.76004
Podel.01G161600.v2.1	20.0683	21.4397	21.0988	25.8621	25.2036	25.7984	22.5107	21.7165	22.6861	25.4702	24.3775	24.4286
Podel.01G161700.v2.1	0	0	0	0	0.0369777	0.0192725	0	0	0	0	0.0180924	0
Podel.01G161800.v2.1	0	0	0	0	0	0	0	0	0	0.134501	0	0
Podel.01G161900.v2.1	9.91006	14.7105	11.0381	16.3489	13.8422	15.4039	21.7493	18.4427	21.3669	12.7359	10.7997	11.9536
Podel.01G162000.v2.1	37.2473	37.0826	37.1361	50.0696	55.6714	59.6565	37.6422	39.2054	44.8965	51.4596	53.8164	56.7167
Podel.01G162100.v2.1	9.8098	9.4621	8.70181	9.97836	8.95789	10.5352	10.3536	8.84108	9.03424	9.91018	8.59431	9.93488
Podel.01G162200.v2.1	44.9764	46.8571	43.7793	55.5485	53.6495	51.9716	53.6683	45.3062	33.2667	53.439	56.5087	48.7396
Podel.01G162300.v2.1	3.80887	3.26858	3.55688	4.86933	4.60068	3.77532	2.88566	1.94557	3.46555	4.2161	4.15081	3.79109
Podel.01G162400.v2.1	0.14297	0.208687	0	0.199392	0.127375	0.165968	0	0.0666229	0.0638144	0.0949535	0.311611	0.168176
Podel.01G162500.v2.1	1.47257	1.38179	1.62518	1.198	0.983963	1.28209	0.682512	1.02931	1.72536	0.733507	0.802388	0.433047
Podel.01G162600.v2.1	10.049	9.84836	9.48677	10.6953	11.6786	8.33406	11.7903	11.6615	10.8009	12.5232	11.9901	10.2873
Podel.01G162700.v2.1	0.311907	0.325199	0.178821	0.543748	0.372168	0.336217	0.903522	0.856505	0.149163	0.739832	0.534143	0.209655
Podel.01G162800.v2.1	0	0	0	0.18689	0	0	0.0931643	0	0	0	0	0
Podel.01G162900.v2.1	0	0	0	0.232512	0.2228	0	0	0	0	0.221452	0.218022	0.941331
Podel.01G163000.v2.1	27.1875	28.4669	29.1384	50.3266	45.965	49.0572	22.5017	25.1222	25.745	42.9277	42.8947	56.8015
Podel.01G163100.v2.1	0	0	0	0	0	0	0	0	0	0.138758	0	0
Podel.01G163200.v2.1	0	0	0	0	0	0	0	0	0	0	0	0
Podel.01G163300.v2.1	0	0.133658	0.128618	0.074494	0.178456	0.037204	0.14854	0.149345	0.143049	0.106426	0.0349259	0.150796
Podel.01G163400.v2.1	8.67909	7.98434	8.62892	6.57241	6.01361	6.58761	6.75743	7.20578	7.42788	5.52077	5.2641	5.77444
Podel.01G163500.v2.1	32.2824	40.3478	37.8206	48.0051	47.5631	35.3028	32.9915	36.2847	34.8297	75.6849	78.7375	54.2483
Podel.01G163600.v2.1	0.384246	0.400619	0.350467	0.202986	0.155606	0.243302	0.242852	0.122083	0.194895	0.270663	0.418742	0.164359
Podel.01G163700.v2.1	0.115226	0.0400455	0.154142	0.133916	0.0427741	0.0445871	0.222522	0.0894909	0.128578	0.0425153	0.209285	0.271082
Podel.01G163800.v2.1	61.7234	54.0285	62.5266	52.7841	48.8681	44.5967	38.4799	50.0262	50.68	52.5413	56.4725	49.9098
Podel.01G163900.v2.1	10.4514	9.78694	7.96153	11.6405	10.2922	10.5599	10.4282	9.13179	7.72097	8.40885	9.28051	8.30986
Podel.01G164000.v2.1	45.0221	38.733	48.5246	65.5467	64.4902	61.5903	36.361	42.7764	39.0479	53.357	48.7702	65.9615
Podel.01G164100.v2.1	1.06903	0.855381	1.37188	0.635661	0.941352	0.577207	1.41154	0.984737	1.91419	0.577905	0.785702	0.233954
Podel.01G164200.v2.1	0	0	0	0	0	0	0	0	0	0	0	0
Podel.01G164300.v2.1	1.24964	0.588402	0.768435	0.421644	0.942742	0.748724	0.513794	0.751383	0.539781	0.580071	0.615019	0.806103
Podel.01G164400.v2.1	4.77132	5.11779	6.71566	7.02129	5.00778	5.18019	5.25014	5.07862	6.01363	2.62172	3.4041	3.39173
Podel.01G164500.v2.1	10.0233	12.875	12.0677	10.2512	7.94773	10.9841	8.36215	6.25887	7.78458	9.31979	9.96195	7.1686
Podel.01G164600.v2.1	33.8139	39.3848	41.0101	45.9039	42.0685	34.9213	28.9363	34.9784	34.4648	50.1385	48.9868	39.1676
Podel.01G164700.v2.1	0	0	0	0	0	0	0.0777948	0	0.149838	0	0	0
Podel.01G164800.v2.1	95.5735	98.9703	93.6127	108.606	115.86	105.722	87.1663	92.5047	83.3812	126.679	122.481	105.603
Podel.01G164900.v2.1	0.68909	0.489855	0.439959	0.182014	0.209293	0.0363607	0.943626	1.38661	0.908741	0.173356	0.512014	0.405289
Podel.01G165000.v2.1	0	0	0	0	0	0	0	0	0	0	0	0
Podel.01G165100.v2.1	4.91766	5.97469	6.23872	5.33743	6.06497	4.62357	4.23827	4.82939	4.67115	6.02827	5.62489	6.93202
Podel.01G165200.v2.1	33.3514	27.4162	27.3656	29.0422	32.1581	26.7335	28.5386	26.9426	25.9526	27.2268	29.9023	27.4734
Podel.01G165300.v2.1	0.454269	0.473626	0.364614	0.21118	0.404719	0.421873	0.421091	0.952585	0.506905	0.301702	0.594061	0
Podel.01G165400.v2.1	0	0	0	0	0	0	0	0.144936	0	0	0	0
Podel.01G165500.v2.1	3.55673	5.12617	3.14865	2.43155	1.86399	1.82155	5.81817	4.631	4.66924	2.20009	2.05202	2.46105
Podel.01G165600.v2.1	20.4563	24.056	23.3398	88.6282	64.847	48.7086	87.6453	71.0501	85.7322	61.6637	94.7183	56.9671
Podel.01G165700.v2.1	166.099	231.108	171.585	65.8857	59.8317	35.9337	204.209	202.137	259.588	75.0263	106.564	70.0334
Podel.01G165800.v2.1	4.34406	3.19523	4.59721	3.97668	3.87685	4.11025	4.41292	3.74356	3.08773	2.7336	3.04795	4.23493
Podel.01G165900.v2.1	12.4386	11.2229	13.2476	9.2853	10.336	9.33011	10.0335	9.02885	10.5701	9.1084	10.4793	8.94776
Podel.01G166000.v2.1	0.41227	1.4507	1.49941	1.19785	0.688689	1.25629	1.07482	1.50089	1.43762	1.99652	1.74097	1.87919
Podel.01G166100.v2.1	0	0	0.261467	0	0	0	0	0	0	0	0	0
Podel.01G166200.v2.1	30.3509	29.8721	31.5995	29.9121	26.8858	24.7638	21.0203	23.9627	21.8301	30.9466	33.6049	29.1326
Podel.01G166300.v2.1	27.9738	25.4387	26.7777	17.9497	20.0602	20.8701	20.3891	22.036	22.6949	20.4766	18.9871	18.8207
Podel.01G166400.v2.1	2.00846	1.94328	1.62819	1.58728	1.86096	1.28701	1.56389	1.57236	1.36264	1.7252	1.73351	1.41753
Podel.01G166500.v2.1	1.98349	1.16887	1.00944	0.768402	0.800333	0.634034	0.599551	0.904196	0.994387	1.36824	1.09644	1.25112
Podel.01G166600.v2.1	15.1247	14.7982	15.5857	5.10884	4.14869	2.89743	7.81289	9.33076	8.688	5.36065	5.80541	4.82027
Podel.01G166700.v2.1	8.79176	9.72909	9.0129	10.1773	9.40322	9.13485	9.09775	8.33575	8.27575	9.78955	10.1692	8.2734
Podel.01G166800.v2.1	20.7837	20.5172	22.2168	32.2063	34.6951	39.1753	40.7279	41.2951	45.3403	36.2729	33.9975	38.1966
Podel.01G166900.v2.1	0	0.049089	0	0.109439	0	0	0	0	0	0	0	0.110767
Podel.01G167000.v2.1	30.6796	29.5138	32.0592	32.1243	30.848	32.2238	31.5508	32.8178	26.775	33.2436	33.5193	33.9208
Podel.01G167100.v2.1	0	0	0	0.170508	0	0.170312	0.084998	0	0	0	0	0
Podel.01G167200.v2.1	0.725418	1.10012	3.17591	2.4526	3.96589	1.14833	0.382067	0.53779	0.662296	3.13891	7.83357	2.9478
Podel.01G167300.v2.1	5.54242	5.80199	5.98846	5.47649	5.3477	4.61057	6.94204	5.0452	6.35989	7.07884	7.84955	6.36119
Podel.01G167400.v2.1	23.1094	21.8219	24.5471	30.0119	29.7199	25.9198	21.6789	19.5448	23.3093	33.6366	35.0426	26.5548
Podel.01G167500.v2.1	25.3395	24.6036	24.1247	25.3088	22.4012	22.6829	28.2502	25.9649	27.5268	25.9618	22.4606	23.323
Podel.01G167600.v2.1	114.183	106.128	99.2488	110.125	125.051	99.8207	72.5479	81.2624	77.2933	95.1225	109.219	97.3931
Podel.01G167700.v2.1	0.417704	0.308481	0.331773	0.283182	0.193824	0.262651	0.141165	0.324411	0.252472	0.346772	0.132768	0.245673
Podel.01G167800.v2.1	65.3602	78.2472	80.4526	77.5169	67.6619	63.0107	57.7458	52.5707	59.6728	77.9773	84.4702	61.5192
Podel.01G167900.v2.1	3.16898	3.71702	1.98715	1.84149	1.32343	2.29921	0.458989	0	3.97819	1.7539	5.18021	3.26171
Podel.01G168000.v2.1	12.17	14.9278	12.3698	15.5307	13.7304	12.5579	10.507	10.3785	13.4914	14.3517	14.6495	13.0057
Podel.01G168100.v2.1	4.66159	3.76844	4.30417	4.554	4.62712	6.7839	3.32696	3.8172	4.7494	3.55216	2.42961	3.53641
Podel.01G168200.v2.1	4.33054	4.89622	3.6395	12.7131	10.5536	15.2446	6.15823	5.27431	4.39301	16.9953	18.2644	7.57487
Podel.01G168300.v2.1	0	0	0	0	0	0	0	0	0	0	0	0
Podel.01G168400.v2.1	0	0	0	0.0782061	0	0.156231	0	0	0.0750885	0.074486	0.29333	0.079155
Podel.01G168500.v2.1	0	0	0	0	0	0	0	0	0	0	0	0
Podel.01G168600.v2.1	0.0146857	0.0153115	0.103139	0.204812	0.0981288	0.17048	0.0170164	0	0.0655493	0.0650233	0.0320082	0.172748
Podel.01G168700.v2.1	32.9659	32.1954	34.1724	29.1167	29.5156	29.9593	39.2296	34.0573	33.5774	33.3362	27.1451	30.0685
Podel.01G168800.v2.1	9.36289	7.09196	8.63104	8.69593	9.66951	8.26785	8.2989	7.08527	8.17069	8.01654	8.11044	8.42492
Podel.01G168900.v2.1	0.332743	0.396482	0.286149	0.220979	0.158812	0.165543	0.0550787	0.886031	0.530425	0.315701	0.414417	0.279575
Podel.01G169000.v2.1	4.0529	3.6974	4.97392	8.95793	5.9643	4.99888	2.51578	2.57155	2.09973	9.77354	10.5292	4.2992
Podel.01G169100.v2.1	0.485709	0.590807	0.365483	0.611531	0.631064	0.751784	0.656592	1.22599	0.858147	1.25449	0.749861	1.09507
Podel.01G169200.v2.1	0	0	0	0	0	0	0	0	0	0	0	0
Podel.01G169300.v2.1	16.6149	16.0678	15.7354	16.3137	16.1002	16.6376	15.4225	15.8235	15.3339	20.478	19.2451	18.5021
Podel.01G169400.v2.1	0.205363	0.428228	0.961523	0.31823	0.533641	0.715191	0.634547	0.637983	0.152772	0.378866	0.522199	0.644183
Podel.01G169500.v2.1	36.5409	31.3969	32.1972	39.5949	40.694	51.7582	38.5905	36.8621	37.9162	30.4477	24.6863	37.9605
Podel.01G169600.v2.1	27.3977	44.001	42.8825	83.7241	77.8582	49.2546	235.235	236.046	200.144	110.163	129.474	118.836
Podel.01G169700.v2.1	13.3405	7.59446	12.5634	27.0136	25.1561	22.9921	14.7939	18.5925	17.8087	46.5652	39.5116	37.45
Podel.01G169800.v2.1	7.68707	8.13112	7.44339	7.73925	8.03814	7.65249	7.27582	6.87266	6.10916	8.23685	8.54765	7.64916
Podel.01G169900.v2.1	0	0	0	0	0	0	0	0	0	0	0	0
Podel.01G170000.v2.1	0	0.0951618	0	0.31823	0	0	0	0	0	0.202062	0	0
Podel.01G170100.v2.1	2.0261	3.14709	0.788221	9.22668	8.565	8.78402	7.18668	4.96158	5.0754	7.36893	7.48013	8.75497
Podel.01G170200.v2.1	2.00046	0.918702	1.05132	1.35621	2.33391	2.37754	2.0144	1.91433	2.71059	1.50259	0.830495	1.54075
Podel.01G170300.v2.1	18.8081	26.3805	20.8164	9.99816	8.73521	6.51088	29.1714	36.9442	44.3746	14.6106	23.8974	10.3675
Podel.01G170400.v2.1	21.7384	21.6517	22.3554	25.4749	24.0074	22.0808	60.9102	61.8348	52.5757	24.2631	29.2177	29.1935
Podel.01G170500.v2.1	28.7936	25.4121	26.988	23.5568	19.0568	20.3777	21.0716	20.1558	25.2952	19.5007	21.0567	21.4658
Podel.01G170600.v2.1	0	0	0	0	0	0	0	0	0	0	0	0
Podel.01G170700.v2.1	0	0.0836601	0.120758	0.23314	0.0446803	0.0465741	0	0	0	0	0.131167	0.141581
Podel.01G170800.v2.1	1.574	1.36756	1.38179	1.06709	0.73037	0.456796	0.683925	0.534822	1.97592	0.798545	0.857651	0.462873
Podel.01G170900.v2.1	42.9614	38.6211	33.6598	23.5555	27.4911	25.7404	26.5625	31.9198	30.8319	25.6629	20.9864	24.5885
Podel.01G171000.v2.1	18.9936	16.626	16.3048	8.49919	11.6507	8.37147	14.3581	15.2642	15.6407	10.4559	9.18713	10.036
Podel.01G171100.v2.1	7.06499	8.78259	6.99742	3.26331	5.44705	4.41616	5.24759	6.64777	6.16538	4.41148	4.83671	4.15527
Podel.01G171200.v2.1	10.9455	9.94798	10.4053	13.4255	14.6061	13.8175	6.39676	8.47607	7.22854	18.4385	19.8918	15.9157
Podel.01G171300.v2.1	0.475094	0.231158	0.413106	0.147241	0.105818	0.147071	0.110099	0.332085	0.388771	0.350592	0.37968	0.372569
Podel.01G171400.v2.1	0	0	0	0	0	0	0	0	0	0	0	0
Podel.01G171500.v2.1	0	0	0	0	0	0	0	0	0	0	0	0
Podel.01G171600.v2.1	78.9586	71.8969	76.8801	92.3717	87.7277	128.943	94.9376	68.971	89.511	63.0547	45.6645	76.6054
Podel.01G171700.v2.1	0.440136	0	0	0	0	0	0	0	0	0	0.239825	0
Podel.01G171800.v2.1	11.1218	12.1176	11.5212	10.5668	10.2803	9.71541	9.92293	12.1793	10.0525	10.4335	9.05992	9.41948
Podel.01G171900.v2.1	0.424754	0.196824	0.473506	0.493649	1.10373	0	0.10937	0.109962	0.105327	0.522407	0.308591	0.388608
Podel.01G172000.v2.1	13.2755	12.9482	12.8896	9.33188	9.24017	8.14043	9.55194	9.29185	8.84042	10.6656	10.0921	10.5156
Podel.01G172100.v2.1	1.79393	1.27733	2.01934	0.711917	1.31563	0.914265	1.97724	1.63113	1.36708	1.59827	1.33511	1.08083
Podel.01G172200.v2.1	47.3524	43.5933	49.6299	51.4318	52.4501	50.8646	53.0513	44.2081	47.8766	47.7345	40.7187	49.3116
Podel.01G172300.v2.1	4.35311	4.96928	4.9413	7.5703	8.10336	5.56973	4.08672	4.29394	3.22652	9.60188	12.3619	8.03592
Podel.01G172400.v2.1	0	0.281592	0.18065	0.0523151	0.25065	0	0.0521579	0.157321	0.200919	0.0996532	0.147165	0.0529499
Podel.01G172500.v2.1	17.0741	18.8976	16.2183	20.4708	23.0643	17.7099	21.2158	21.1817	22.6981	31.1638	27.0745	26.7344
Podel.01G172600.v2.1	19.3258	16.143	18.2557	17.2065	18.2813	15.8091	14.503	16.4577	17.3403	18.3271	17.797	18.8777
Podel.01G172700.v2.1	0	0	0	0	0	0	0	0	0	0	0	0
Podel.01G172800.v2.1	0	0	0	0	0	0	0	0	0	0	0	0
Podel.01G172900.v2.1	16.8567	18.8011	19.9838	22.8668	20.5396	19.9799	18.6884	19.2462	17.0184	24.7132	32.2441	18.1157
Podel.01G173000.v2.1	5.93385	5.88153	7.44846	19.421	11.4978	29.1597	16.6802	9.05176	14.0445	5.36065	3.39277	9.23363
Podel.01G173100.v2.1	35.2782	30.0855	36.814	60.6262	55.0679	66.9429	36.0634	37.279	38.6392	56.8972	68.5703	59.0109
Podel.01G173200.v2.1	92.5829	89.7467	84.1875	69.4103	67.6806	75.1109	96.0894	88.2038	82.7088	66.3711	68.4444	64.3549
Podel.01G173300.v2.1	6.36785	8.88344	8.81843	21.9937	15.6814	22.0203	12.3148	7.52291	12.8603	10.8212	8.89433	11.816
Podel.01G173400.v2.1	8.17967	7.40186	8.87764	7.71274	5.75778	6.56916	7.54054	6.83222	7.17566	5.89377	4.93354	5.74884
Podel.01G173500.v2.1	2.43974	4.34683	1.92105	10.4445	6.1219	4.1228	2.03969	2.55442	2.92919	10.0161	10.3658	3.99601
Podel.01G173600.v2.1	0.938679	0.685075	1.74229	0.981838	1.72485	1.68899	1.03327	1.69499	1.20456	2.64955	1.79016	2.31875
Podel.01G173700.v2.1	51.3911	53.5378	48.9453	40.4429	41.9793	39.5796	42.2392	45.7458	45.2487	45.7558	41.8007	39.0841
Podel.01G173800.v2.1	0.300093	0.625761	0.301083	1.0463	0	1.39346	1.7386	1.39841	0.334864	0.996532	0	1.059
Podel.01G173900.v2.1	1.04243	0	0.348622	0	0	0.403369	1.20787	0	0	0.769253	0	0
Podel.01G174000.v2.1	7.45896	5.07693	10.9006	8.79964	10.3755	6.829	6.09884	10.3619	5.71633	14.0827	18.159	11.5883
Podel.01G174100.v2.1	20.8683	13.2604	16.9478	10.6845	20.2566	22.7193	11.4693	22.2743	25.7723	22.2879	9.68063	27.2344
Podel.01G174200.v2.1	1.63851	1.78342	1.22842	1.02538	1.06275	0.856977	8.13663	9.58609	6.24857	0.916809	1.03997	2.07564
Podel.01G174300.v2.1	133.509	145.048	125.739	73.8114	60.9963	75.7618	81.8527	75.2138	81.077	23.358	44.1452	27.0568
Podel.01G174400.v2.1	57.8006	62.6341	65.3609	77.6435	85.4046	76.894	45.1897	50.9354	49.9591	80.5805	79.0945	84.8601
Podel.01G174500.v2.1	0	0.0464047	0.0223275	0.0517273	0.0247833	0.103335	0	0.0259255	0.124163	0.0739001	0.0242519	0.0523549
Podel.01G174600.v2.1	0.760747	0.584437	0.964115	0.558404	0.40131	0.325359	0.37115	0.9329	0.446787	0.13296	0.174536	0.235491
Podel.01G174700.v2.1	10.8551	10.8244	11.9457	13.3591	10.8887	13.4047	17.7451	14.9221	14.4885	14.4499	11.4382	13.1811
Podel.01G174800.v2.1	33.014	33.888	35.1055	55.3952	47.9212	54.9753	39.122	30.324	35.1665	45.7833	45.4086	50.0559
Podel.01G174900.v2.1	0.812096	0.211675	0.814776	0.157303	0	0	0.392075	2.99591	0.0755161	0.0749101	0.368751	0.477635
Podel.01G175000.v2.1	0.229415	0.15946	0.0767238	0	0.170326	0	0.088608	0	0	0.507885	0.500021	0.26986
Podel.01G175100.v2.1	0.814229	0.74281	4.105	0.780694	1.13346	0.897943	1.17931	1.61255	1.06757	0.991411	1.81902	0.718334
Podel.01G175200.v2.1	55.9365	50.0338	56.9185	83.5709	76.4134	69.3277	59.157	48.3667	46.9612	91.9958	86.3644	83.4274
Podel.01G175300.v2.1	0.573299	0.426949	0.205425	0.333144	0.410437	0.570444	0.569387	0.715588	0.548337	0.589266	0.178505	0.481694
Podel.01G175400.v2.1	15.7592	14.4008	16.0323	13.2135	12.682	14.2643	18.2815	16.0268	17.9951	12.1377	9.62783	13.6547
Podel.01G175500.v2.1	75.5702	77.0413	74.2538	74.6784	70.5598	69.0668	67.7183	66.2215	60.3824	69.7873	77.4651	68.2876
Podel.01G175600.v2.1	23.3766	24.5871	22.9035	35.3944	35.0994	26.7191	22.0823	23.1802	20.807	40.1228	38.8292	34.1305
Podel.01G175700.v2.1	0	0	0	0	0	0	0	0	0	0	0	0
Podel.01G175800.v2.1	36.7509	30.6955	45.5519	15.2765	14.7131	16.8937	7.61529	9.92223	8.38144	21.899	16.8825	12.3853
Podel.01G175900.v2.1	0	0.198559	0	0	0	0	0	0	0	0	0	0
Podel.01G176000.v2.1	0	0	0	0	0	0	0	0	0	0	0	0
Podel.01G176100.v2.1	0	0	0	0	0	0	0	0	0	0	0	0
Podel.01G176200.v2.1	44.2282	45.5531	39.6606	13.78	20.8779	22.1264	39.6345	43.0026	45.3088	19.0677	14.5547	18.9734
Podel.01G176300.v2.1	82.6859	71.8508	65.4087	87.1267	99.0718	183.979	85.5779	91.993	138.431	64.05	48.9579	89.4249
Podel.01G176400.v2.1	3.42977	2.9853	5.08412	6.7033	6.71006	5.22492	2.91194	3.98361	3.73523	8.17436	7.59882	7.49944
Podel.01G176500.v2.1	0.73356	0	0	0	0	0	0	0	0	0	0	0
Podel.01G176600.v2.1	0.0602254	0.0753501	0.0241696	0.11199	0.241453	0.0559304	0	0.0420968	0.0806444	0.18666	0.091885	0.155855
Podel.01G176700.v2.1	0	0	0	0	0	0	0	0	0	0	0.0487229	0
Podel.01G176800.v2.1	14.2773	15.2067	15.4828	16.6378	16.2857	15.9932	14.3583	11.3874	12.7539	17.5929	19.2077	15.7985
Podel.01G176900.v2.1	20.9915	19.7211	19.0134	16.2134	15.6292	12.8421	17.6995	18.4349	19.5354	17.3708	16.6726	16.6768
Podel.01G177000.v2.1	12.4611	11.5806	11.7822	11.2787	13.2961	11.1521	13.3804	13.3198	12.4853	12.1685	14.1663	12.1638
Podel.01G177100.v2.1	7.94439	8.2339	11.3192	7.86713	7.90499	10.4228	8.1703	6.79069	7.39616	6.97257	7.27443	8.12848
Podel.01G177200.v2.1	68.1304	67.5296	70.7778	59.5375	64.4273	59.1657	63.8577	65.648	66.8129	52.8047	53.0894	57.151
Podel.01G177300.v2.1	1.41085	1.92357	0.762193	17.5951	9.48761	6.17321	13.7068	23.7691	6.11563	6.24675	10.7034	10.0213
Podel.01G177400.v2.1	0	0	0	0	0	0	0	0	0	0	0	0
Podel.01G177500.v2.1	19.4314	18.9758	16.4342	9.26967	11.893	8.04722	13.5836	15.1538	15.0526	11.8506	13.3297	12.8454
Podel.01G177600.v2.1	2.81413	3.24142	3.01164	4.73455	3.88015	2.95568	1.9875	2.06071	1.61496	4.18301	4.41031	3.31026
Podel.01G177700.v2.1	15.1842	15.0397	14.7132	11.2849	12.015	10.2977	11.8529	16.8514	13.4211	13.0038	14.0218	12.5499
Podel.01G177800.v2.1	0	0	0	0	0	0	0	0.0867434	0	0	0	0
Podel.01G177900.v2.1	0.0844611	0.22015	0.296589	0.711664	0.564363	0.539259	0.61166	0.344384	0.612609	0.514202	0.115055	0.59611
Podel.01G178000.v2.1	63.916	54.3954	64.5781	31.6531	35.618	35.0392	44.3548	44.3621	52.418	31.1984	19.7689	25.8648
Podel.01G178100.v2.1	103.953	107.441	104.208	131.816	78.0111	112.086	136.752	101.626	101.567	76.1849	72.1167	68.1465
Podel.01G178200.v2.1	9.73205	9.14181	10.5752	7.94993	8.58741	8.62653	9.94357	8.98318	9.22901	8.77636	7.04791	8.70473
Podel.01G178300.v2.1	5.65109	5.57169	6.69686	7.66231	6.52139	7.43954	3.96199	4.62747	4.59233	7.93242	8.23354	7.58669
Podel.01G178400.v2.1	73.7533	69.3485	60.9807	57.2273	65.7724	70.7235	60.7095	62.8752	64.4636	51.4109	52.9582	53.7904
Podel.01G178500.v2.1	1.77368	2.46568	2.07612	0.343562	2.30448	2.05899	0.342529	0.688768	1.64933	0.327219	0	1.39092
Podel.01G178600.v2.1	0.0762752	0.0795254	0.229581	0.265941	0.254833	0.619812	1.14895	0.266577	0.255339	0.0844302	0.166246	0.0897225
Podel.01G178700.v2.1	10.4911	19.9196	13.7644	17.7547	12.5404	7.16777	83.3096	90.3855	61.1095	12.5476	14.4804	13.3783
Podel.01G178800.v2.1	0.0616373	0.224923	0.494725	0.250722	0.377535	0.214656	0.142839	0.215419	0.275117	0.170568	0.201512	0.217512
Podel.01G178900.v2.1	1.3512	1.19205	1.73803	3.14074	2.85521	1.93053	1.36492	1.29159	2.04902	5.21567	7.40031	3.13809
Podel.01G179000.v2.1	3.92418	5.32244	3.51903	3.79384	4.40886	2.82194	1.56931	2.75105	4.18512	6.68859	6.20657	2.90033
Podel.01G179100.v2.1	1.57604	1.5357	1.41869	2.2254	2.41131	4.25758	3.80595	2.12777	2.15313	1.58151	0.995207	2.39101
Podel.01G179200.v2.1	91.3919	96.5663	97.7698	259.768	235.611	198.504	94.0106	94.6468	101.494	285.25	302.685	252.459
Podel.01G179300.v2.1	47.1723	46.5767	48.2682	36.7427	38.6175	41.7774	54.5864	52.4072	45.2479	30.707	30.8443	29.7655
Podel.01G179400.v2.1	0.301616	0.377362	0.786789	0.56086	0.604613	0.630239	0.419381	0.421652	0.0673128	0.534182	0.854604	0.496708
Podel.01G179500.v2.1	0	0	0.239897	0.0463152	0.0443806	0.0925234	0.046176	0	0.0444689	0.176448	0.0868581	0.140631
Podel.01G179600.v2.1	5.1866	4.77514	4.82332	6.23936	7.70143	6.54904	3.65505	3.19781	4.89066	5.08643	4.92504	6.49346
Podel.01G179700.v2.1	0	0	0	0	0	0	0	0	0	0	0	0
Podel.01G179800.v2.1	0.501421	1.43767	0.377306	0.437063	0.698012	1.60071	0.435749	1.31433	1.11904	1.24882	0.683045	1.91692
Podel.01G179900.v2.1	0	0	0.275355	0	0.382053	0.318597	0	0	0.153125	0.0759482	0.299089	0.322835
Podel.01G180000.v2.1	0	0	0	0	0	0	0	0	0	0	0	0
Podel.01G180100.v2.1	0	0	0	0	0	0	0	0	0	0	0	0
Podel.01G180200.v2.1	2.59366	3.54002	3.45385	3.5076	3.57116	2.51818	3.5517	3.40612	3.57826	4.01935	4.83076	3.05092
Podel.01G180300.v2.1	0	0	0	0	0	0	0	0	0	0	0	0
Podel.01G180400.v2.1	3.39534	1.57334	2.46028	5.69986	6.58214	5.98523	2.69565	2.12425	3.99924	3.47995	2.2612	6.5826
Podel.01G180500.v2.1	8.46635	7.54317	6.3321	6.73862	5.14287	8.10083	6.54	7.41229	6.12646	7.78121	7.94031	6.27717
Podel.01G180600.v2.1	16.7303	15.3752	14.9036	19.5692	20.3845	21.2485	15.0887	15.296	14.7955	20.9293	18.3732	21.0747
Podel.01G180700.v2.1	17.2125	13.0292	16.0864	13.1535	16.0177	16.9703	15.8461	16.7559	17.102	14.3548	7.70865	14.9773
Podel.01G180800.v2.1	14.5825	17.0193	12.8837	21.5009	17.2094	12.633	21.1841	18.5097	21.3724	19.7554	17.0776	16.8974
Podel.01G180900.v2.1	103.836	95.8707	101.247	103.924	110.973	136.822	115.236	97.4771	124.128	88.8449	76.7478	108.164
Podel.01G181000.v2.1	42.242	38.4596	40.1946	33.6469	37.36	43.0964	53.6677	44.8503	42.14	32.4397	21.61	32.0486
Podel.01G181100.v2.1	22.9134	20.2915	20.276	21.1303	21.1194	21.9319	20.4484	19.1084	16.7147	18.471	20.1625	20.5496
Podel.01G181200.v2.1	45.6973	39.9318	44.3517	40.144	45.8417	42.5215	33.3182	29.8847	35.6146	53.4885	51.1	47.9292
Podel.01G181300.v2.1	0.131239	0.0684156	0	0.0381314	0	0.152349	0.0380168	0.191113	0	0.254223	0.178776	0.0771881
Podel.01G181400.v2.1	2.17546	2.72179	2.14468	2.99001	3.30752	2.61323	2.60839	2.24787	1.37208	3.51784	3.29845	1.42413
Podel.01G181500.v2.1	0.0822969	0.0572025	0.165137	0.191291	0.1222	0.25476	0.381432	0.255665	0.36733	0.151826	0.23916	0.322686
Podel.01G181600.v2.1	0.136594	0	0	0	0	0	0	0	0	0	0	0
Podel.01G181700.v2.1	7.86985	8.2052	10.5345	7.71207	8.53899	7.58574	7.61857	7.96621	7.20146	8.39774	9.8992	8.85275
Podel.01G181800.v2.1	39.9214	41.8819	39.9396	37.643	38.111	38.5447	45.4185	37.3378	39.1711	36.8538	31.5506	33.8428
Podel.01G181900.v2.1	26.6514	27.3843	27.5143	29.7771	34.9139	29.5932	21.7063	22.9487	19.97	35.629	32.201	32.7888
Podel.01G182000.v2.1	0.491569	0.597935	0.595939	0.618909	0.182479	0.332874	0.261059	0.286334	0.457105	0.294734	0.491058	0.24093
Podel.01G182100.v2.1	1.02889	1.87728	2.32264	1.49472	2.0052	0.597196	0.894135	1.49829	1.72216	0.569447	0.560629	0
Podel.01G182200.v2.1	29.3897	32.6405	30.7687	63.1156	33.4415	49.6925	34.054	12.6533	20.6752	19.0948	13.229	13.5278
Podel.01G182300.v2.1	32.9282	33.0728	62.7095	351.047	128.683	281.432	210.586	72.3463	159.921	58.6447	48.4549	100.581
Podel.01G182400.v2.1	0.435299	0.226924	1.52857	1.01181	0.969546	1.51596	1.76534	0.253558	0.242869	0	0.474379	0.256021
Podel.01G182500.v2.1	17.8667	15.2997	18.029	13.2248	18.7505	16.7958	14.9152	16.3156	16.6045	15.1034	15.9357	14.9599
Podel.01G182600.v2.1	2.0808	1.99729	1.8557	2.37992	1.83912	2.2238	1.87525	1.84692	1.28994	1.20647	2.23161	1.59291
Podel.01G182700.v2.1	1.46495	1.83285	1.99891	5.312	5.15538	3.94538	2.85171	1.50184	2.61551	4.47555	5.5557	3.23966
Podel.01G182800.v2.1	0	0	0	0	0	0	0	0	0	0	0	0
Podel.01G182900.v2.1	0.0810619	0.0338064	0.0975952	0.075368	0.018055	0.112921	0.0375708	0.151097	0.0904545	0.0538372	0.0530036	0.114424
Podel.01G183000.v2.1	8.52056	9.40621	10.0573	9.6987	10.8565	10.8803	10.744	11.4444	9.89933	10.6521	9.31281	9.58056
Podel.01G183100.v2.1	0	0	0	0	0	0	0	0	0	0	0	0
Podel.01G183200.v2.1	8.11961	8.12923	7.17531	10.624	12.5756	9.1136	7.16522	5.95114	5.76027	11.19	15.4117	9.67761
Podel.01G183300.v2.1	8.16118	7.6841	7.51969	8.80742	10.0625	11.5041	5.93438	7.6643	7.15535	8.29628	9.71063	10.1878
Podel.01G183400.v2.1	5.68791	3.38874	5.75763	5.72515	6.73027	7.78193	4.70758	7.04045	5.95028	4.83446	4.48288	7.70625
Podel.01G183500.v2.1	17.4439	16.1033	17.7202	14.1491	12.6272	16.7905	17.2647	16.7232	17.1537	12.0681	11.0891	12.1833
Podel.01G183600.v2.1	3.92385	5.02616	5.17408	1.17265	0.749112	0.650719	3.89708	2.61212	6.00481	1.86145	2.4435	1.45063
Podel.01G183700.v2.1	0	0	0	0	0	0	0	0	0	0	0	0
Podel.01G183800.v2.1	0	0	0	0	0	0	0	0	0	0	0	0
Podel.01G183900.v2.1	34.0625	30.577	25.7844	27.9597	28.663	22.0316	23.8049	26.2916	23.3084	24.9389	30.3372	23.5375
Podel.01G184000.v2.1	0	0	0	0.0594797	0	0	0	0	0.0571086	0	0	0
Podel.01G184100.v2.1	0	0	0	0	0	0	0	0	0	0	0	0
Podel.01G184200.v2.1	6.99955	7.33836	6.45693	10.5301	10.9348	7.96747	5.09154	5.16441	6.20507	14.9147	15.0228	10.6579
Podel.01G184300.v2.1	0	0	0	0	0	0	0	0	0	0	0	0.0267895
Podel.01G184400.v2.1	0.135247	0.188013	0.904619	1.9386	2.81154	2.25036	0.052237	0.367639	0.100612	2.54501	3.38994	2.33333
Podel.01G184500.v2.1	138.679	125.479	117.927	107.951	132.765	101.676	84.7606	96.8089	90.556	90.6672	107.175	109.515
Podel.01G184600.v2.1	40.0173	34.7537	34.4884	40.8081	39.0552	43.0786	37.8691	34.2314	35.5005	40.9808	32.0216	40.2311
Podel.01G184700.v2.1	17.6991	13.3786	14.2694	16.7497	17.2468	19.372	16.2599	14.507	14.3187	12.5945	8.95516	15.6889
Podel.01G184800.v2.1	7.56589	7.46328	7.24731	7.80764	8.49843	8.48006	7.84086	7.37042	8.75187	8.35676	7.03679	7.69139
Podel.01G184900.v2.1	3.6485	7.60793	7.32107	6.66329	3.48271	5.44549	9.66293	4.85763	6.97928	5.19246	3.97604	6.74414
Podel.01G185000.v2.1	82.8556	65.1339	72.1169	159.308	155.044	156.442	93.806	72.49	86.3783	113.821	91.1034	115.131
Podel.01G185100.v2.1	0	0	0	0	0	0	0	0	0	0	0	0
Podel.01G185200.v2.1	0.494426	0.576141	0.496057	0.371814	0.226726	0.135049	0.471795	0.338821	0.584169	0.643868	0.285254	0.547382
Podel.01G185300.v2.1	0	0	0	0	0	0	0	0	0	0	0	0
Podel.01G185400.v2.1	4.29295	4.00117	4.37238	3.55296	3.58565	3.47335	4.33364	4.62232	3.9194	4.75194	3.96951	4.24642
Podel.01G185500.v2.1	0	0.125915	0	0	0	0	0	0	0	0	0	0
Podel.01G185600.v2.1	15.9499	13.4439	15.0964	12.9089	13.4184	11.6671	12.5584	13.5666	14.0883	13.3584	14.6803	13.6307
Podel.01G185700.v2.1	0.866789	1.12966	1.43492	1.41033	2.0754	2.16337	0.903918	1.06028	1.45083	1.775	1.84198	1.58039
Podel.01G185800.v2.1	34.4581	34	35.8402	39.5197	32.5262	23.2178	39.0629	41.0116	32.1207	33.2264	34.5842	27.3398
Podel.01G185900.v2.1	0.0686124	0.0357681	0.240936	0.119612	0	0.119474	0.0397508	0.0799321	0.0765625	0.0379741	0.0373861	0
Podel.01G186000.v2.1	0.0473076	0.0246618	0.0949274	0.137452	0.0790265	0.0549173	0.0274078	0.0551124	0.0527891	0.130914	0.0257773	0.13912
Podel.01G186100.v2.1	0	0	0	0	0	0	0	0	0	0	0	0
Podel.01G186200.v2.1	0.393499	0.410267	0.723795	0.381103	0.25563	0.304531	0.303966	0.458419	0.219547	0.43557	1.00059	0.771455
Podel.01G186300.v2.1	1.06104	1.03251	1.0882	1.50717	1.49674	1.20435	0.874265	1.20862	0.947188	2.03577	1.67021	1.80282
Podel.01G186400.v2.1	0	0	0.102021	0.275751	0.15099	0.118043	0	0.0394873	0.0756453	0.225115	0.0738764	0.079742
Podel.01G186500.v2.1	0.0227657	0	0.0456815	0.0529164	0.0760592	0.0264277	0	0.0530431	0.0254035	0	0.0496189	0.0267793
Podel.01G186600.v2.1	0	0	0.0556624	0	0	0	0	0	0	0.0614109	0	0
Podel.01G186700.v2.1	0.887371	1.18424	1.4957	0.907545	1.02775	1.07131	0.904818	0.744314	1.0298	1.29656	1.08308	1.37784
Podel.01G186800.v2.1	0	0	0	0	0	0	0	0	0	0	0	0
Podel.01G186900.v2.1	4.3778	4.25226	4.31716	3.95724	4.45866	3.56174	4.72574	4.0103	3.08969	4.55593	4.07762	3.25702
Podel.01G187000.v2.1	0.21033	0.219293	0.0703415	0.122223	0.0390393	0.0406939	0.0406185	0.122515	0.195584	0.194015	0.0764043	0.164941
Podel.01G187100.v2.1	0.0562674	0	0	0	0	0	0	0	0	0	0	0
Podel.01G187200.v2.1	0	0	0	0.0486652	0	0	0	0	0	0	0	0
Podel.01G187300.v2.1	0.0255124	0	0.102386	0.0296505	0	0	0	0	0.0284685	0.0282401	0	0.0900307
Podel.01G187400.v2.1	2.54371	2.7201	2.12675	1.91401	2.17908	1.94966	1.776	2.03257	2.21981	2.70737	3.163	2.87708
Podel.01G187500.v2.1	0	0	0	0	0	0	0	0	0	0	0	0
Podel.01G187600.v2.1	0	0	0	0	0	0	0	0	0	0	0	0
Podel.01G187700.v2.1	0	0	0	0	0.0986163	0	0	0	0	0	0	0
Podel.01G187800.v2.1	0	0	0	0	0	0	0	0	0	0	0	0
Podel.01G187900.v2.1	0	0	0	0	0	0	0	0	0	0	0.0717084	0.0774018
Podel.01G188000.v2.1	0	0.0408105	0.0785434	0	0	0	0	0	0	0.0433275	0	0
Podel.01G188100.v2.1	0	0	0	0	0	0	0	0	0	0	0	0
Podel.01G188200.v2.1	0	0	0.121538	0	0	0	0	0	0	0	0	0
Podel.01G188300.v2.1	0	0.480235	1.38638	0	0	0.534699	0	0.536598	0	0	1.00392	0
Podel.01G188400.v2.1	0	0	0	0	0	0	0	0	0	0	0	0
Podel.01G188500.v2.1	8.89817	5.77933	5.61019	1.13021	0.920553	1.18535	1.18316	3.3421	3.68954	1.1841	2.01359	0.91514
Podel.01G188600.v2.1	6.38283	3.06525	4.23045	1.03404	1.93862	0.763408	0.179293	1.44211	1.16548	0.942034	0.885291	0.637053
Podel.01G188700.v2.1	0	0	0	0	0	0	0	0	0	0	0	0
Podel.01G188800.v2.1	11.8137	10.6898	10.5297	8.81964	9.11057	9.46548	9.1985	9.78126	10.5701	9.97886	8.53398	9.30652
Podel.01G188900.v2.1	42.379	47.5269	49.0863	37.4886	39.6052	38.5421	28.9703	38.3252	38.4415	42.839	40.8887	38.3007
Podel.01G189000.v2.1	0.482251	0.185242	0.254654	0.58997	0.395729	0.294644	0.382328	0.177414	0.311548	0.449525	0.221282	0.32842
Podel.01G189100.v2.1	4.75961	6.08298	6.00765	7.22678	4.95859	4.90141	5.78184	5.72372	3.9405	6.37317	4.93593	5.77934
Podel.01G189200.v2.1	6.1619	6.7304	5.00467	7.84339	8.65948	6.13122	7.47983	7.52033	5.07506	10.0687	8.47381	5.69505
Podel.01G189300.v2.1	20.4074	20.7607	17.3875	14.9621	11.3043	15.068	15.9417	13.185	16.7731	11.1184	10.7921	10.6089
Podel.01G189400.v2.1	1.7093	0.933498	2.04159	1.32436	1.1784	1.51181	0.848816	1.23271	1.08991	3.24351	0.798321	1.62767
Podel.01G189500.v2.1	27.0618	24.1668	21.0126	18.8024	16.2481	12.8391	17.9279	21.2461	14.114	17.3219	22.8878	21.3142
Podel.01G189600.v2.1	0.872812	0.140001	0.134722	0.390147	0.37385	0.623514	0.311179	0.312864	0.224756	0.445906	1.5365	1.9744
Podel.01G189700.v2.1	0	0	0	0	0	0	0	0	0.0446787	0	0	0
Podel.01G189800.v2.1	18.6492	19.984	19.6463	20.0485	21.6533	18.4618	20.7686	19.5533	17.4573	23.1279	22.224	21.937
Podel.01G189900.v2.1	8.19564	7.8328	7.40041	6.19122	7.91016	6.9769	6.48916	4.45562	8.07831	5.44313	8.48483	5.14162
Podel.01G190000.v2.1	3.89456	3.5118	2.74575	2.75245	3.04776	2.93256	3.11007	4.1079	3.52364	3.55362	2.75299	3.09539
Podel.01G190100.v2.1	0.770555	0.892656	1.2885	0.961874	1.23952	0.662595	0.859778	0.897681	1.08276	0.758168	0.590923	0.839263
Podel.01G190200.v2.1	82.4657	40.3367	37.3213	16.2541	26.7727	30.5493	8.96563	10.1711	13.3899	11.8626	10.2811	29.2522
Podel.01G190300.v2.1	57.0868	49.4818	43.0884	36.7133	41.7132	32.8292	37.9102	45.2128	45.2372	39.5459	42.3761	46.4484
Podel.01G190400.v2.1	0.689131	0.399164	0.422525	0.222474	0.511636	0.26666	0.354889	0.35681	0.76898	0.762809	0.667553	0.315243
Podel.01G190500.v2.1	0.341485	0.356036	0	1.19062	0	1.58566	1.58272	0.795646	0.381053	0.377995	0.744284	0.401689
Podel.01G190600.v2.1	5.96313	4.66293	4.05976	4.70273	4.15054	4.32646	5.79906	4.58994	4.51527	3.77182	1.97275	4.13351
Podel.01G190700.v2.1	10.7743	9.19478	11.2503	11.6407	10.1324	10.1449	10.0336	9.66958	9.84083	10.6453	9.87163	10.8432
Podel.01G190800.v2.1	25.0554	24.1454	22.2835	23.0955	23.3344	20.6365	27.1151	24.4612	24.3161	25.6346	21.7765	24.1282
Podel.01G190900.v2.1	8.31414	8.32168	9.565	6.31295	7.77762	6.82041	9.37674	7.36121	10.1434	7.85327	5.67794	6.91115
Podel.01G191000.v2.1	17.0656	17.4301	17.1403	15.4711	15.8649	15.1769	15.6792	17.5559	17.1428	18.728	19.3161	18.5019
Podel.01G191100.v2.1	53.934	57.1191	47.5503	41.3449	45.595	45.8593	50.3959	46.9447	50.3655	40.4171	37.6818	39.7422
Podel.01G191200.v2.1	35.71	37.4919	36.7383	46.0637	49.9255	43.1924	31.2828	35.0731	31.0124	61.753	68.8816	57.3509
Podel.01G191300.v2.1	0	0	0	0	0	0	0	0	0	0	0	0
Podel.01G191400.v2.1	0.0300548	0.0940066	0	0	0	0	0	0	0	0	0	0
Podel.01G191500.v2.1	16.2455	12.0652	16.634	11.8973	12.7634	10.8502	8.38042	12.5739	11.1747	15.0264	12.4897	13.3505
Podel.01G191600.v2.1	15.5291	15.3157	15.9413	10.1737	11.2846	11.7628	8.54526	11.176	9.50055	10.2207	9.73577	9.23925
Podel.01G191700.v2.1	12.249	11.464	12.4331	8.86613	10.3306	9.64586	7.76049	8.38666	9.11219	10.3077	9.17232	10.0691
Podel.01G191800.v2.1	10.4896	10.0816	13.1981	7.62435	8.78989	6.74293	5.97821	9.11539	7.62543	7.4886	10.6494	7.23456
Podel.01G191900.v2.1	15.9042	14.2645	13.2807	11.4806	11.2761	9.40324	10.5877	11.3355	9.42464	12.8481	10.0655	12.3171
Podel.01G192000.v2.1	0	0	0.154042	0	0	0.178233	0.355806	0	0	0	0.16732	0
Podel.01G192100.v2.1	2.98251	3.22238	2.37217	3.44831	3.45916	3.33669	2.04128	2.25036	2.50038	4.44746	5.06907	4.18091
Podel.01G192200.v2.1	51.633	52.3674	50.6749	68.5657	68.481	61.3462	58.1169	54.8078	45.7317	82.9093	85.1686	72.0231
Podel.01G192300.v2.1	0.193021	0.285099	0.209796	0.50474	0.412005	0.44814	0.167741	0.243605	0.233335	0.516341	0.508345	0.510865
Podel.01G192400.v2.1	0	0	0	0	0	0	0	0	0	0	0	0
Podel.01G192500.v2.1	6.89179	7.08836	5.88669	1.29886	1.14089	0.648679	1.83452	2.16994	2.18239	0.412358	1.5224	0.547757
Podel.01G192600.v2.1	0.229858	0	0	0.534282	0.511965	0.133416	0.199754	0.0669451	0.512984	0.954126	1.62821	1.28432
Podel.01G192700.v2.1	0.618941	0	0	0	0	0	0	0	0	0	0.337254	1.09209
Podel.01G192800.v2.1	0	0	0	0	0	0	0	0	0	0	0	0
Podel.01G192900.v2.1	0	0	0	0	0	0	0	0	0	0	0	0
Podel.01G193000.v2.1	0	0	0	0	0	0.283853	0	0	0	0	0.266472	0
Podel.01G193100.v2.1	0	0	0	0	0	0	0	0	0	0	0	0
Podel.01G193200.v2.1	2.31725	2.45205	2.15139	2.04997	2.00286	2.68999	2.44456	2.61896	3.28042	3.75179	3.09064	2.72578
Podel.01G193300.v2.1	23.3453	21.7731	18.085	16.3762	16.1084	15.9745	14.1365	14.3154	15.1592	18.2495	16.9368	17.2472
Podel.01G193400.v2.1	8.07427	7.59809	7.43622	4.90851	5.71796	7.45039	8.44412	7.42862	7.43889	5.40836	4.33189	5.2603
Podel.01G193500.v2.1	0.148918	0.038816	0.0373524	0.0432681	0	0.129654	0.258829	0.173487	0	0.04121	0.0405719	0.0437931
Podel.01G193600.v2.1	7.09002	5.44684	7.80459	11.4092	11.636	11.3961	8.54785	7.42372	8.07169	12.1057	12.2623	12.1892
Podel.01G193700.v2.1	0	0.0892013	0.0429189	0.0994326	0.0476397	0	0	0	0	0	0	0.100639
Podel.01G193800.v2.1	0.695765	0.580331	1.20997	0.485171	1.75631	1.29229	0.483712	1.0267	0.828142	1.1809	2.22414	1.20036
Podel.01G193900.v2.1	0.259129	0.162103	0.207987	0.240928	0	0.0601624	0.120102	0	0.173493	0.0860503	0.141196	0.21337
Podel.01G194000.v2.1	0.159727	0.111022	0.106836	0.123756	0.0592935	0.0618066	0.246768	0.186078	0	0	0.0580221	0.0626289
Podel.01G194100.v2.1	0.692209	0.605302	1.70263	0.648778	1.16876	0.518423	0.82794	0.780397	0.797332	1.65602	1.89805	1.18197
Podel.01G194200.v2.1	0.836878	0	0	0	0	0	0	0	0	0	0	0
Podel.01G194300.v2.1	100.818	92.2918	98.353	112.268	119.125	110.893	89.2295	90.4624	88.3244	102.733	113.142	119.518
Podel.01G194400.v2.1	10.5842	8.95931	10.7243	8.80961	7.70251	8.43448	12.4259	9.4818	9.00413	7.88789	6.8902	8.13579
Podel.01G194500.v2.1	14.5162	14.8562	12.0265	9.2116	11.9807	10.6897	13.229	13.2176	15.5224	11.9673	10.4233	10.8319
Podel.01G194600.v2.1	65.5676	61.7958	57.0871	76.547	82.0131	75.9426	53.5678	59.5544	50.2647	65.5251	76.6213	67.8023
Podel.01G194700.v2.1	0.0407533	0	0	0	0	0	0	0	0	0	0	0
Podel.01G194800.v2.1	0	0	0	0	0	0	0	0	0	0	0	0
Podel.01G194900.v2.1	7.4727	7.27713	10.1266	10.8861	11.934	10.9037	9.56061	9.46124	7.78845	13.5276	14.5057	13.3073
Podel.01G195000.v2.1	1.31741	1.16223	2.77907	1.25628	1.16618	1.41168	0.900235	1.10187	1.13081	1.08434	2.13511	1.43046
Podel.01G195100.v2.1	2.14015	2.19078	1.87393	2.48728	2.25339	1.58099	1.75841	1.90392	2.17103	3.23041	2.58671	2.15128
Podel.01G195200.v2.1	0	0.105717	0.0508655	0.0294607	0	0.205987	0.0587444	0	0.0282863	0	0	0.0298182
Podel.01G195300.v2.1	0	0	0	0	0	0	0	0	0	0	0	0
Podel.01G195400.v2.1	52.9865	55.2976	63.8653	87.3878	77.4844	95.9385	47.3776	50.7265	56.9045	65.1496	74.4322	81.6629
Podel.01G195500.v2.1	41.7113	42.2992	33.5276	36.262	32.6704	31.4315	31.0174	31.0064	29.9197	46.2438	45.9581	33.1918
Podel.01G195600.v2.1	4.36599	4.69428	4.96216	3.96418	4.5963	4.27636	2.52945	4.49024	4.49126	4.45522	4.53492	4.53387
Podel.01G195700.v2.1	0.178817	0.0799015	0.0256296	0.0593774	0	0.148272	0.0295995	0.119039	0.114021	0	0.139193	0.0600979
Podel.01G195800.v2.1	5.67143	5.56528	5.44351	5.38734	4.67346	4.52503	5.69668	5.80934	5.44689	5.07277	5.03249	4.50262
Podel.01G195900.v2.1	0.29979	0	0	0.0696831	0.133545	0	0	0	0.0669053	0.199105	0.0653407	0.282114
Podel.01G196000.v2.1	1.58308	1.73307	2.67365	2.48381	2.73266	2.08276	3.48522	3.13524	1.44265	2.71612	3.24914	3.13467
Podel.01G196100.v2.1	0	0.308211	0.296589	0	0.658423	1.37266	0	0.344384	0	0	0.322153	0
Podel.01G196200.v2.1	22.0106	21.9369	25.4136	31.4565	31.3654	29.5824	21.983	21.864	21.1418	30.7516	28.2719	28.9848
Podel.01G196300.v2.1	16.329	13.9119	19.4893	22.1904	20.812	18.3994	14.9058	16.4894	11.4344	21.9101	22.7759	23.1101
Podel.01G196400.v2.1	8.06084	5.62163	12.3881	12.7208	11.499	11.955	7.71577	10.1759	8.84443	12.5932	13.3383	14.6194
Podel.01G196500.v2.1	0	0	0	0	0	0	0	0	0	0	0	0
Podel.01G196600.v2.1	2.28274	1.82001	3.16596	1.48256	1.71971	1.16909	1.94487	3.20686	2.02281	3.26998	2.12184	1.81645
Podel.01G196700.v2.1	0	0	0	0	0	0	0	0	0	0	0	0
Podel.01G196800.v2.1	8.1805	8.11304	8.92815	8.06967	9.86574	6.62431	7.58303	7.81005	6.72382	8.61341	10.0021	8.73086
Podel.01G196900.v2.1	0	0	0	0	0	0	0	0	0	0.0955975	0.0941173	0.10159
Podel.01G197000.v2.1	11.6756	9.40102	11.9847	18.0925	20.4265	19.1451	13.6625	14.365	13.2004	24.2696	24.9436	26.6975
Podel.01G197100.v2.1	2.19242	2.71202	2.60976	3.88683	3.93139	2.76077	2.02369	2.12123	1.94887	3.00268	3.52313	2.31668
Podel.01G197200.v2.1	0.198061	0.413002	0.993574	0	0.220572	0.229921	0.458989	0.692212	0.22101	1.09619	0	0.465959
Podel.01G197300.v2.1	0.714488	0.503334	0.445607	0.493738	0.602146	0.448334	0.179001	0.517416	0.495604	0.491627	0.673411	0.749593
Podel.01G197400.v2.1	10.5118	8.23527	8.99728	5.69427	4.39821	4.58462	5.29868	7.61053	8.71451	3.0897	3.55962	4.29632
Podel.01G197500.v2.1	182.999	169.082	226.152	434.575	294.969	509.094	331.639	250.666	392.396	101.122	79.1282	211.451
Podel.01G197600.v2.1	0.277009	0.288813	1.04221	1.20727	0.925476	1.68823	0.882672	0.32271	1.00459	0.306625	1.28298	1.059
Podel.01G197700.v2.1	8.41548	8.77408	7.65599	8.27577	9.48116	8.44839	8.11452	7.08438	7.11407	10.8352	10.0688	9.59916
Podel.01G197800.v2.1	36.4279	36.0602	39.3773	38.1563	36.146	38.2793	40.5755	34.862	37.3417	43.3166	41.7051	37.6378
Podel.01G197900.v2.1	2.59208	1.87098	3.10075	2.20145	2.66463	2.19891	4.15863	1.74214	2.66993	2.75885	1.62968	1.6418
Podel.01G198000.v2.1	1.03424	0.570873	0.630733	0.707057	0.677524	0.729782	0.281973	0.51975	0.610985	0.493844	0.906096	0.667928
Podel.01G198100.v2.1	8.00925	10.4073	6.76897	7.52004	8.43621	8.38157	4.38874	6.11316	8.36494	6.94396	8.34131	9.37487
Podel.01G198200.v2.1	0.823695	0.585542	0.676156	0.826757	0.375264	0.521559	1.04119	1.17768	1.21159	0.911761	1.02005	0.616581
Podel.01G198300.v2.1	0.504972	0.643488	0.562931	0.521669	0.687334	0.3908	0.0650127	0.457553	0.500874	0.869495	0.428016	0.725998
Podel.01G198400.v2.1	0.282822	0.0804201	0.0773878	0.41834	0.114533	0.208928	0.506457	0.5092	0.487734	0.17076	0.224155	0.272196
Podel.01G198500.v2.1	0	0	0	0	0	0	0	0	0	0	0	0
Podel.01G198600.v2.1	0	0	0.146114	0	0	0	0	0	0	0	0.158708	0
Podel.01G198700.v2.1	0.758302	0.395307	0.923833	0.1259	0.301602	0.251508	0.941409	1.38821	0.846166	0.119911	0.118054	0.254855
Podel.01G198800.v2.1	39.3452	38.7794	33.4247	27.1519	28.5068	26.1414	32.2009	33.1122	29.6929	28.1943	28.8147	25.894
Podel.01G198900.v2.1	5.56512	8.92656	6.78608	8.45786	10.5836	9.3426	5.55549	5.38609	6.40102	10.0457	4.57188	6.34483
Podel.01G199000.v2.1	0.044243	0	0.221945	0.102838	0.0492714	0	0.0512646	0	0	0	0.19286	0.0520431
Podel.01G199100.v2.1	0.254832	0.177127	0.298285	0.691053	0.520291	0.788863	0.0492126	0.296874	0.379146	0.564155	0.231425	0.249799
Podel.01G199200.v2.1	9.06841	8.3259	8.64567	6.11733	6.14653	5.3072	7.16191	7.13061	7.43414	6.64203	6.12946	6.20925
Podel.01G199300.v2.1	0.206314	0.430211	0.620984	0.239778	0.114881	0.239501	0.119528	0	0.575548	0.114186	0.337254	0
Podel.01G199400.v2.1	18.8282	17.0968	17.7701	16.1317	16.6282	14.7407	16.895	16.0938	15.4886	17.1092	15.8184	16.4047
Podel.01G199500.v2.1	8.97772	8.00551	8.94809	6.24661	7.16968	9.46194	8.62316	6.53679	8.63391	6.86478	5.79298	6.46136
Podel.01G199600.v2.1	1.06104	2.95002	3.19363	4.93257	2.75715	4.5163	4.50793	4.94437	5.52526	4.69794	2.3126	4.16035
Podel.01G199700.v2.1	0.433423	0.123243	0.197661	0.0457931	0.219402	0.365921	0.228277	0.321319	0.0439676	0.610607	0.300576	0.324441
Podel.01G199800.v2.1	24.9952	25.7643	28.4602	64.4229	58.4122	40.3036	28.9758	32.1645	24.5254	108.877	120.056	76.4755
[truncated: 42,855 more rows]
