# Supplementary material for: High-Throughput Sequencing Reveals the Regulatory Networks of Transcriptome and Small RNAs During the Defense Against Marssonina brunnea in Poplar
Source: Front Plant Sci. 2021 Sep 8;12:719549. doi: 10.3389/fpls.2021.719549 (PMC8456019; doi:10.3389/fpls.2021.719549)
Supplement: Supplementary file 3 [file Table_3.XLSX]

## Sheet: Sheet1
Table S3 Comparison of small RNA sequencing results with Rfam database
Sample	Raw Reads		Clean Reads (≥18 nt)		Total reads							Unique reads
					rRNA	snoRNA	snRNA	tRNA	known miRNA	novel miRNA	unknown	rRNA	snoRNA	snRNA	tRNA	known miRNA	novel miRNA	unknown
Mk_6h_1	17680068		25716707		8905448	140397	11797	543811	544397	133561	1948228	331670	12869	4304	30699	2136	529	517579
Mk_6h_2	24153247		26049447		12927619	229756	20053	828763	1290391	27559	3483757	330415	17020	6205	38019	2911	798	811622
Mk_6h_3	24862118		21273041		12776795	211459	22218	840836	1689843	25409	3371710	347132	16535	6413	41530	3051	796	806173
Mb_6h_1	32894635		24571535		16415431	277144	39160	1676316	1063599	456894	4642990	432420	20174	8458	52202	3272	842	1038987
Mb_6h_2	32475459		24919794		17145450	259348	31296	1139715	1571184	39953	4732847	326389	17485	7392	38355	3278	966	959929
Mb_6h_3	18755093		12896616		8733086	150081	13122	706920	765398	16954	2511054	304759	14339	5048	37456	2338	683	672107
Mk_24h_1	16483845		11592828		7762691	149754	14202	702852	437350	284386	2241592	307335	14793	5031	35445	2254	612	617754
Mk_24h_2	19184564		14637529		10384339	143467	20529	647849	976303	21041	2444000	304779	12962	5855	39479	2607	632	636620
Mk_24h_3	22920573		18273719		13250448	181422	22160	1044949	928227	22742	2823770	395215	16070	6621	52656	2766	733	814846
Mb_24h_1	17680068		12227640		18446871	251534	29356	958445	1122149	32833	4875518	398565	16998	7135	44004	3103	868	1028924
Mb_24h_2	24153247		18807899		18120282	226944	26739	1632055	1517276	31092	4495058	399857	16537	6914	48614	3146	775	945819
Mb_24h_3	24862118		18938271		15027597	186474	20463	1014871	1106110	30553	3886972	333517	14818	5987	36292	2959	744	810648
