# Supplementary material for: High-Throughput Sequencing Reveals the Regulatory Networks of Transcriptome and Small RNAs During the Defense Against Marssonina brunnea in Poplar
Source: Front Plant Sci. 2021 Sep 8;12:719549. doi: 10.3389/fpls.2021.719549 (PMC8456019; doi:10.3389/fpls.2021.719549)
Supplement: Supplementary file 4 [file Table_4.XLSX]

## Sheet: Sheet1
Table S4 Annotations of 43 DEMs
miRNA	mature	mRNA	Target_Description
pde-MIR156-17	GTGACAGAAGATAGAGAGC	Podel.01G421600.v2.1	squamosa promoter binding protein-like 5
		Podel.02G115400.v2.1	-
		Podel.02G254100.v2.1	Ubiquitin carboxyl-terminal hydrolase family protein
		Podel.03G173900.v2.1	Aldolase-type TIM barrel family protein
		Podel.04G049200.v2.1	squamosa promoter binding protein-like 3
		Podel.05G223700.v2.1	Galactose oxidase/kelch repeat superfamily protein
		Podel.05G241000.v2.1	casein kinase I-like 6
		Podel.07G149100.v2.1	squamosa promoter binding protein-like 4
		Podel.11G050800.v2.1	squamosa promoter binding protein-like 3
		Podel.11G113300.v2.1	squamosa promoter binding protein-like 5
		Podel.12G067900.v2.1	-
pde-MIR159-2	TTGGACTGAAGGGAGCTCCC	-	-
pde-MIR159-12	CTTGGACTGAAGGGAGCTCCC	-	-
pde-MIR159-35	TTGGACTGAAGGGAGCTCCTT	Podel.09G170400.v2.1	-
		Podel.16G091500.v2.1	Pentatricopeptide repeat (PPR) superfamily protein
pde-MIR159-37	TTTGGATTGAAAGGAGCTCT	Podel.04G141400.v2.1	-
pde-MIR160-1	GCATGAGGGGAGTCACGCAGG	-	-
pde-MIR160-5	GCGTGCGAGGAGCCAAGCATA	-	-
pde-MIR160-6	GCGTATGAGGAGCCATGCATA	-	-
pde-MIR164-9	CATGTGCCTGTCTTCCCCATC	-	-
pde-MIR164-12	TGGAGAAGCAGGGCACGTGT	Podel.05G109600.v2.1	NAC domain containing protein 1
		Podel.19G085000.v2.1	cytosolic invertase 2
pde-MIR166-10	CTCGGACCAGGCTTCATTCCC	-	-
pde-MIR166-22	TTGGACCAGGCTTCATTCCTT	-	-
pde-MIR166-28	TTGGACCAGGCTTCATTCCCC	-	-
pde-MIR167_1-6	AGGTCATCTTGCAGCTTCAAT	Podel.19G075500.v2.1	SNARE associated Golgi protein family
pde-MIR167_1-9	TGAAGCTGCCAGCATGATCTC	-	-
pde-MIR167_1-12	GGAAGCTGCCAGCATGATC	Podel.16G052000.v2.1	-
pde-MIR171_1-4	TGTTGGCCCGGTTCACTCAGA	-	-
pde-MIR171_2-3	TTGAGCCGTGCCAATATCACG	Podel.16G149200.v2.1	-
pde-MIR171_2-9	CGTGATATTGGTCCGGCTCATC	-	-
pde-MIR393-6	GATCATGCTATCCCTTTGGAT	-	-
pde-MIR395-2	CTGAAGTGTTTGGGGAAACTC	-	-
pde-MIR395-5	GTTCCTCTGAGCACTTCATT	Podel.10G096800.v2.1	Nucleotide-diphospho-sugar transferase family protein
pde-MIR395-7	TTGAAGTGTTTGGGGGAACTC	-	-
pde-MIR395-8	CTGAAGTGTTTGGGGGAACTC	-	-
pde-MIR395-9	ATGAAGTGTTTGGGGGAACTC	-	-
pde-MIR395-10	CTGAAGTGTTTGGGGGAACTTT	-	-
pde-MIR395-13	GTTCCCTTGAGCACTTCA	Podel.09G052200.v2.1	ABC-2 type transporter family protein
pde-MIR395-20	CTGAAGTGTTTGGGGAAACTC	-	-
pde-MIR395-23	CTGAAGTGTTTGGGGGAACTCC	-	-
pde-MIR395-24	GTGAAGTGTTTGGGGGAACTC	-	-
pde-MIR396-3	TTCCACAGCTTTCTTGAAC	Podel.01G226500.v2.1	Chaperone DnaJ-domain superfamily protein
		Podel.02G196400.v2.1	GTP binding
		Podel.14G078200.v2.1	Ribosomal RNA adenine dimethylase family protein
		Podel.T131700.v2.1	Serine protease inhibitor, potato inhibitor I-type family protein
pde-MIR396-11	GTTCAATAAAGCTGTGGGAAG	-	-
pde-MIR396-16	TTCCACAGCTTTCTTGAACA	Podel.02G196400.v2.1	GTP binding
		Podel.T131700.v2.1	Serine protease inhibitor, potato inhibitor I-type family protein
pde-MIR398-7	GGTGTTCTCAGGTCGCCCCTG	-	-
pde-MIR398-8	GGAGCGACCTGGAATCACATG	Podel.05G102600.v2.1	Tudor/PWWP/MBT domain-containing protein
pde-MIR408-5	ACGGGGAACAGGCAGAGCATG	-	-
pde-MIR408-8	GGGAACAGGCAGAGCATG	Podel.01G195000.v2.1	-
		Podel.02G214500.v2.1	Disease resistance protein (TIR-NBS-LRR class) family
		Podel.12G013700.v2.1	30S ribosomal protein, putative
		Podel.13G027600.v2.1	NB-ARC domain-containing disease resistance protein
		Podel.18G049100.v2.1	S-adenosyl-L-methionine-dependent methyltransferases superfamily protein
pde-MIR475-2	TTACAATGTCCATTGATTAAG	-	-
pde-MIR477-4	ATCTCCCTCAGAGGCTTCCAA	-	-
pde-MIR477-6	ATCTCCCTCAAAGGCTTCCTC	Podel.16G142500.v2.1	aminophospholipid ATPase 1
pde-MIR6462-1	AAGGGACAAAAATGGCATAAGA	-	-
pde-undef-123	CGCTCGCCAGCGTTGCACCACC	-	-
pde-undef-136	TTTTCCCTGAATCACTCCCA	-	-
