# Supplementary material for: High-Throughput Sequencing Reveals the Regulatory Networks of Transcriptome and Small RNAs During the Defense Against Marssonina brunnea in Poplar
Source: Front Plant Sci. 2021 Sep 8;12:719549. doi: 10.3389/fpls.2021.719549 (PMC8456019; doi:10.3389/fpls.2021.719549)
Supplement: Supplementary file 5 [file Table_5.XLSX]

## Sheet: Sheet1
Table S5 Fold change of DEMs
Section comparison	id	baseMean	baseMeanA	baseMeanB	foldChange	log2FoldChange	pval	padj	Regulation
Mb_6h/Mk_6h	pde-MIR171_2-3	20.8131	10.9791	30.6471	2.79141	1.48099	0.00892341	1	Up Regulation
	pde-MIR171_2-9	72.0757	44.4324	99.719	2.24429	1.16626	0.00322434	0.497521	Up Regulation
	pde-MIR477-4	44.4499	24.2029	64.6968	2.6731	1.41851	0.00330031	0.497521	Up Regulation
	pde-MIR395-13	14.253	23.4925	5.01338	0.213403	-2.22835	0.000673515	0.203065	Down Regulation
	pde-MIR395-2	814.399	1147.02	481.781	0.42003	-1.25143	0.000219898	0.132599	Down Regulation
	pde-MIR395-7	10.2531	16.0406	4.46565	0.278396	-1.84479	0.0169158	1	Down Regulation
Mb_24h/Mk_24h	pde-MIR166-10	6.1281	2.15728	10.0989	4.68131	2.22691	0.0142951	1	Up Regulation
	pde-MIR395-10	20.3929	10.7503	30.0355	2.79393	1.4823	0.0112374	1	Up Regulation
	pde-MIR167_1-6	16.733	24.0601	9.40588	0.390932	-1.35501	0.0181159	1	Down Regulation
	pde-MIR171_2-9	23.514	36.5255	10.5026	0.287541	-1.79816	0.010067	1	Down Regulation
Mb_24h/Mb_6h	pde-MIR159-12	51.2384	33.3986	69.0782	2.06829	1.04844	0.0471647	0.987089	Up Regulation
	pde-MIR159-2	293.37	172.354	414.387	2.40428	1.2656	0.000590712	0.0692314	Up Regulation
	pde-MIR167_1-9	6.25303	2.34196	10.1641	4.33999	2.11769	0.0254823	0.746631	Up Regulation
	pde-MIR395-10	25.8425	14.6892	36.9958	2.51856	1.3326	0.0194245	0.663159	Up Regulation
	pde-MIR396-16	22.6725	13.7255	31.6196	2.30372	1.20397	0.0172091	0.630282	Up Regulation
	pde-MIR396-3	46494.5	30006.2	62982.8	2.09899	1.0697	0.044012	0.955223	Up Regulation
	pde-MIR398-8	7305.39	4365.33	10245.4	2.347	1.23082	0.00101388	0.0990222	Up Regulation
	pde-MIR408-5	1951.35	1294.28	2608.42	2.01535	1.01103	0.0121063	0.506734	Up Regulation
	pde-MIR475-2	1.51557	0	3.03114	Inf	Inf	0.0380687	0.892331	Up Regulation
	pde-MIR160-6	2.9986	5.9972	0	0	-Inf	0.00363819	0.243921	Down Regulation
	pde-MIR164-9	150.208	225.807	74.6084	0.330407	-1.59768	4.91298e-06	0.0014395	Down Regulation
	pde-MIR167_1-12	7.44159	14.2052	0.678007	0.0477296	-4.38897	0.00534696	0.284847	Down Regulation
	pde-MIR167_1-6	29.3456	47.0688	11.6225	0.246926	-2.01785	0.000113177	0.0165804	Down Regulation
	pde-MIR171_1-4	15.3702	26.9415	3.79887	0.141004	-2.82619	2.61842e-05	0.00511464	Down Regulation
	pde-MIR171_2-3	15.3806	24.4066	6.35467	0.260367	-1.94138	0.00502238	0.284847	Down Regulation
	pde-MIR171_2-9	46.2099	79.4285	12.9912	0.163558	-2.61212	2.59064e-07	0.000151812	Down Regulation
	pde-MIR393-6	43.7782	61.682	25.8743	0.41948	-1.25333	0.0105003	0.473322	Down Regulation
	pde-MIR477-4	37.0923	51.4277	22.757	0.442504	-1.17624	0.0215018	0.663159	Down Regulation
	pde-MIR477-6	21.4175	33.5565	9.27852	0.276504	-1.85463	0.00362566	0.243921	Down Regulation
	pde-undef-136	1.93241	3.86482	0	0	-Inf	0.0304474	0.811008	Down Regulation
Mk_24h/Mk_6h	pde-MIR159-2	320.51	181.227	459.793	2.53711	1.34319	7.88246e-05	0.00734383	Up Regulation
	pde-MIR159-35	58.7552	34.03	83.4803	2.45314	1.29463	0.00214067	0.0997197	Up Regulation
	pde-MIR159-37	37.8704	22.4899	53.251	2.36777	1.24353	0.00837311	0.340716	Up Regulation
	pde-MIR166-22	6.83034	2.86477	10.7959	3.76852	1.914	0.0367136	0.820916	Up Regulation
	pde-MIR166-28	154.838	89.1825	220.494	2.47239	1.30591	0.000170739	0.0119304	Up Regulation
	pde-MIR408-8	2.94725	0.50793	5.38657	10.6049	3.40667	0.0241137	0.612708	Up Regulation
	pde-MIR156-17	6.69969	13.3994	0	0	-Inf	3.13823e-05	0.00350854	Down Regulation
	pde-MIR160-1	62.6886	85.1274	40.2497	0.472817	-1.08064	0.0120036	0.42573	Down Regulation
	pde-MIR160-5	4.88621	8.94486	0.827548	0.0925166	-3.43414	0.0121855	0.42573	Down Regulation
	pde-MIR164-12	34.6627	48.4874	20.8381	0.429763	-1.21839	0.0133107	0.437688	Down Regulation
	pde-MIR164-9	205.376	326.038	84.7147	0.259831	-1.94436	3.32026e-08	1.17139e-05	Down Regulation
	pde-MIR167_1-12	7.4307	14.8614	0	0	-Inf	2.40867e-05	0.00336611	Down Regulation
	pde-MIR395-13	12.7813	18.9195	6.64317	0.351129	-1.50993	0.0352041	0.819962	Down Regulation
	pde-MIR395-2	648.244	924.494	371.994	0.402376	-1.31338	0.00013863	0.0110706	Down Regulation
	pde-MIR395-20	2.99087	5.56796	0.413774	0.0743133	-3.75024	0.0450357	0.868102	Down Regulation
	pde-MIR395-23	78.8603	107.765	49.9556	0.46356	-1.10917	0.0305882	0.743427	Down Regulation
	pde-MIR395-24	12.9818	25.5499	0.413774	0.0161948	-5.94833	2.98295e-07	5.55822e-05	Down Regulation
	pde-MIR395-5	93.0666	138.226	47.9071	0.346585	-1.52872	0.000281949	0.0175121	Down Regulation
	pde-MIR395-8	14773	20432.5	9113.46	0.446028	-1.16479	0.00853315	0.340716	Down Regulation
	pde-MIR395-9	96.9443	134.381	59.5073	0.442825	-1.17519	0.0479037	0.870168	Down Regulation
	pde-MIR396-11	1436.23	1950.56	921.911	0.47264	-1.08119	0.00182537	0.0997197	Down Regulation
	pde-MIR398-7	940.295	1777.76	102.829	0.0578419	-4.11174	4.19101e-08	1.17139e-05	Down Regulation
	pde-MIR6462-1	5.98386	10.97	0.997668	0.0909447	-3.45887	0.0411204	0.851345	Down Regulation
	pde-undef-123	52.8616	76.2693	29.4538	0.386182	-1.37265	0.00202845	0.0997197	Down Regulation
