# Supplementary material for: High-Throughput Sequencing Reveals the Regulatory Networks of Transcriptome and Small RNAs During the Defense Against Marssonina brunnea in Poplar
Source: Front Plant Sci. 2021 Sep 8;12:719549. doi: 10.3389/fpls.2021.719549 (PMC8456019; doi:10.3389/fpls.2021.719549)
Supplement: Supplementary file 6 [file Table_6.XLSX]

## Sheet: Sheet1
Table S6 Primers and probes used for quantitative real-time PCR
Name	Accession No	Sequence (5' to 3')
Actin-F	Podel.10G209300.1	GCCCTTCCACATGCCATCCT
Actin-R	Podel.10G209300.1	TCCCGTTCAGCTGTGGTTGT
PdeRDR2-F	Podel.15G077500.1	TGTCCCAAAGGGTCGCATCC
PdeRDR2-R	Podel.15G077500.1	TGGTCGCAACATTGCAGCTC
PdeRDR6-F	Podel.06G267300.1	GTCAATGCCGAAAGGCAGCA
PdeRDR6-R	Podel.06G267300.2	CGGACGCCTTCCGCTCATAA
PdeDCL1-F	Podel.02G200600.1	GCAGGAAGAGGTCACGGGAT
PdeDCL1-R	Podel.02G200600.2	GCTTCCCAAGTGCCCAATCG
PdeDCL2-F	Podel.10G183400.1	ACGCCTGCGACAGTAAGACT
PdeDCL2-R	Podel.10G183400.2	GCAGCTGTGGCTGTGTGTTT
PdeDCL4-F	Podel.06G197600.1	CAACAGGGCCTTTGCCAGTG
PdeDCL4-R	Podel.06G197600.2	TCCTTCCAGCAGACGCCTTT
PdeAGO1D-F	Podel.15G030800.1	CAGGCACTGTCGTGGACTCA
PdeAGO1D-R	Podel.15G030800.2	CTGGACGGCTTGTACCCTGT
PdeAGO4-F	Podel.01G229900.1	GTGACCTCTGCAGGAGCTGT
PdeAGO4-R	Podel.01G229900.2	AACTCCACCACAGCAAGGCT
PdeDRB1-F	Podel.09G159300.1	TTGCAACAGGGTCAGGGTGT
PdeDRB1-R	Podel.09G159300.2	CCAAGCTCACAGCCACCCAT
PdeHCT-F	Podel.19G001400	AGGTTGTCGCGGCACTCATA
PdeHCT-R	Podel.19G001401	ACCTCGCCCTCATCATTGGG
PdePAL-F	Podel.10G229600	GGGCTTCAATGGCGAGCTTC
PdePAL-R	Podel.10G229601	TCACCAAGGCATGCTCGACT
PdeF5H-F	Podel.07G018500	GTCTGGTCGGAGGTCTTGCC
PdeF5H-R	Podel.07G018501	GCGCGGTGAGTCCAAACAAA
PdeCAD-F	Podel.01G285600	TGTGGGTGTAGTCGGGCTTG
PdeCAD-R	Podel.01G285601	TGCTCAAGAGCCTCCTGCTT
PdeALDH-F	Podel.16G069500	TGCTCCGGAGAAGCCTCTTG
PdeALDH-R	Podel.16G069501	GCTCCATGGCAGTGTTCACG
PdePOD11-F	Podel.10G135900	GGCGCACACTATTGGCATGG
PdePOD11-R	Podel.10G135901	CGTGGCATAGTCCATCGCTGA
PdeβGL-F	Podel.01G233500	CCCAAGTTCACTGCCGAGGA
PdeβGL-R	Podel.01G233501	CCAGCCTGTGGACCTATTGGG
PdeCHS-F	Podel.03G190100	ACATGTGCTGAGCGAGTATG
PdeCHS-R	Podel.03G190101	CCAGGCCCAAAACCAAAAAG
PdeLAR-F	Podel.15G053500	GATCGGCTCCAAATCTACGG
PdeLAR-R	Podel.15G053501	GACTCTGGGCAGCTTGTATC
PdeANS-F	Podel.03G127400	ATTGTGACTGAAGCTGAGCC
PdeANS-R	Podel.03G127401	CGACATAGCTTGATCGCCTT
PdeRIN4-F	Podel.11G016000	TCATCAGAGGGGAGCATCAA
PdeRIN4-R	Podel.11G016001	GGGTTGGCACAGAAGGAAAT
PdeRFL1-F	Podel.13G009000	GGTTGGCGAAGACACACTTA
PdeRFL1-R	Podel.13G009001	GGAGTGCGTGAAAATTCTGC
PdeIAA19-F	Podel.06G269000	AGATGCTGCACGTTACAGTC
PdeIAA19-R	Podel.06G269001	ACTGCAACACAAGGACACAA
PdeSAUR-F	Podel.01G127200	CCAGGAAGGTCCTGCAATTC
PdeSAUR-R	Podel.01G127201	TACCTCCATTGGTTTCGCAC
PdeDELLA-R	Podel.17G162900	TTCTTTGACCGTTTTGCCCT
PdeDELLA-R	Podel.17G162901	CACGCAATCGTTCTTTCCAC
PdePIF3-F	Podel.14G115200	GGGGAAGCCTGATAGAGGAA
PdePIF3-R	Podel.14G115201	CTTGAATACGCTGTCCCCTC
PdeTIFY10A-F	Podel.01G177300	GCGTTTCCCTCTGATCCTTC
PdeTIFY10A-R	Podel.01G177301	CGCAACCCTTTCTTTCCTCT
PdebHLH14-F	Podel.02G196200	TCAAAGCACCACCACTTCTG
PdebHLH14-R	Podel.02G196201	TCACATTCTCCGACTGGACT
PdeAmidase-F	Podel.04G173600	GACAAGGGTGTGCCCTTTGG
PdeAmidase-R	Podel.04G173601	GCCTTGAATGTGGGAGGCTTT
PdeGDOX-F	Podel.15G136600	ACAGCCAAACACCCAGAAAA
PdeGDOX-R	Podel.15G136601	CATGTCAGCTCGGTAATGCT
Novel MIR8567-3p_sl_L		CCTGTTGTCTCCAGCCACAAAAGAGCACAATATTTCAGGAGAC AACAGGTCAAAA
Novel MIR8567-3p_sl_R		AGGGAGGGTATGGTTTGTATTG
Novel MIR8567-3p_1F		CAGCCACAAAAGAGCACAAT
Novel MIR8567-3p_1P		FAM-TTCAGGAGACAACAGG-MGB
Novel MIR3228-3p_sl_L		CCTGTTGTCTCCAGCCACAAAAGAGCACAATATTTCAGGAGACAACAGGATCAAA
Novel MIR3228-3p_sl_R		AGGGGCGTTGGGTTTATT
Novel MIR3228-3p_1F		CAGCCACAAAAGAGCACAAT
Novel MIR3228-3p_1P		FAM-TTCAGGAGACAACAGG-MGB
Novel MIR5913-3p_sl_L		CCTGTTGTCTCCAGCCACAAAAGAGCACAATATTTCAGGAGAC AACAGGATTAAC
Novel MIR5913-3p_sl_R		AGGGCGATGTTGTGTTTTTG
Novel MIR5913-3p_1F		CAGCCACAAAAGAGCACAAT
Novel MIR5913-3p_1P		FAM-TTCAGGAGACAACAGG-MGB
Novel MIR6493-3p_sl_L		CCTGTTGTCTCCAGCCACAAAAGAGCACAATATTTCAGGAGAC AACAGGCACTTC
Novel MIR6493-3p_sl_R		GCGACCGTCACACCCCA
Novel MIR6493-3p_1F		CAGCCACAAAAGAGCACAAT
Novel MIR6493-3p_1P		FAM-TTCAGGAGACAACAGG-MGB
Pde5S_sl_L		CCTGTTGTCTCCAGCCACAAAAGAGCACAATATTTCAGGAGAC AACAGGAAAGCCTA
Pde5S_sl_R		GAGACCGCCTGGGAATAC
Pde5S_1F		CAGCCACAAAAGAGCACAAT
Pde5S_1P		FAM-TTCAGGAGACAACAGG-MGB
