# Supplementary material for: High-Throughput Sequencing Reveals the Regulatory Networks of Transcriptome and Small RNAs During the Defense Against Marssonina brunnea in Poplar
Source: Front Plant Sci. 2021 Sep 8;12:719549. doi: 10.3389/fpls.2021.719549 (PMC8456019; doi:10.3389/fpls.2021.719549)
Supplement: Supplementary file 7 [file Table_7.XLSX]

## Sheet: Sheet1
Table S7 Analysis script of software for target gene prediction of selected DEMs
Software	Analysis script
psRobot-tar	-s input file name: smRNA sequences (fasta format) default = smRNA -t input file name: target sequences (fasta format) default = target -o output file name default = smRNA-target.gTP -ts target penalty score, lower is better (0-5) default = 2.5 -fp 5 prime boundary of essential sequence (1-2) default = 2 -tp 3 prime boundary of essential sequence (7-31) default = 17 -gl position after which with …
TargetFinder	Options: -f <file> Input small RNA sequences file (FASTA-format) -d <file> Target sequence database file (FASTA-format) -o <file> Output file. Stores collective results -c <float> Prediction score cutoff value (DEFAULT = 4) -t <int> Number of TargetFinder threads/CPUs to use (DEFAULT = 1) -p <str> Output format for small RNA-target pairs (DEFAULT = 'classic') Available options: 'classic' (Origina…
